# Supplementary material for: Complete genome assemblies of two mouse subspecies reveal structural diversity of telomeres and centromeres
Source: Nat Genet. 2025 Oct 21;57(11):2852–62. doi: 10.1038/s41588-025-02367-z (PMC12597820; doi:10.1038/s41588-025-02367-z)
Supplement: Supplementary file 3 — Supplementary Tables 1–21. [file 41588_2025_2367_MOESM3_ESM.xlsx]

## Sheet: ST1
ST1: Base assembly statistics and quality metrics. The selected base assembly per strain are highlighed by the bold boxes
C57BL/6J	H - v17.4 (60X PB, UL ONT)	H - v17.4 (70X PB, UL ONT)	H - v18.0 (HiFi PB, UL ONT)	H - v0.19.0 (HiFi PB, all ONT)	V - v1.2 (70X PB, UL ONT)	V - v1.2 (70X PB, all ONT)	V - v1.3.1 (HiFi PB, all ONT)
Total Ungapped Length (bp)	2545189596	2533464802	2514747502	2600529051	2577341783	2550842491	2601171425
# of Gaps	82	64	64	40	89	55	71
Average QV	46.14	46.81	46.29	40.3345	47.7	47.45	40.1889
Switching error rate	0.001195	0.00119	0.001243	0.001472	0.001192	0.001193	0.001557
Hamming error rate	0.001691	0.001344	0.001663	0.067915	0.001098	0.001099	0.001469
# of chroms. with at least one telomere	16	16	16	17	19	18	15
# of chroms. with telomere on both ends	0	1	1	1	2	1	0
Hybrid SV calls	326	285	295	243	202	263	159
CAST/EiJ	H - v17.4 (60X PB, UL ONT)	H - v17.4 (70X PB, UL ONT)	H - v18.0 (HiFi PB, UL ONT)	H - v0.19.0 (HiFi PB, all ONT)	V - v1.2 (70X PB, UL ONT)	V - v1.2 (70X PB, all ONT)	V - v1.3.1 (HiFi PB, all ONT)
Total Ungapped Length (bp)	2797071789	2785816495	2806708270	2841779833	2738691730	2743095023	2767980856
# of Gaps	64	57	70	57	110	94	66
Average QV	33.8805	35.7728	34.0029	33.5418	47.0853	45.5785	44.465
Switching error rate	0.007669	0.007378	0.007439	0.008045	0.007471	0.007429	0.007435
Hamming error rate	0.007852	0.007609	0.007875	0.11443	0.007392	0.008891	0.007357
# of chroms. with at least one telomere	16	14	18	19	20	19	20
# of chroms. with telomere on both ends	1	2	4	1	0	0	4
Hybrid SV calls	287	414	303	232	220	237	76
	Best
	Second Best
	Third Best
H = Hifiasm, V = Verkko, PB = PacBio, UL = ultra-long (>100Kbp), HiFi = (>Q20, >15Kbp)

## Sheet: ST2
ST2: Read mapping statistics of parental short reads to GRCm39 and T2T C57BL/6J
	GRCm39			T2T C57BL/6J
Chromsome	Reads mapped	Properly paired	Properly paired (%)	Reads mapped	Properly paired	Properly paired (%)
1	56193305	55845766	99.3	68393837	67504374	98.4
2	126548910	123851060	97.8	64058280	63167834	98.3
3	44793469	44457488	99.1	56787044	55987178	98.3
4	45296387	44956816	99.1	56911848	56120074	98.3
5	43846971	43566488	99.2	49473993	48727218	98.2
6	44445764	44158174	99.2	48675367	47981838	98.3
7	42238115	41978252	99.3	50882074	50161454	98.3
8	37741857	37508352	99.3	41214245	40666584	98.4
9	84011714	82932618	98.6	45862964	45170550	98.2
10	36636990	36392736	99.2	42090384	41471246	98.2
11	35794962	35552204	99.2	43472867	42860682	98.3
12	39219258	38894772	99.1	37401138	36851814	98.2
13	34138254	33918692	99.2	40558158	39964356	98.3
14	37449559	37109484	99	38443597	37921548	98.4
15	29131385	28956896	99.3	36110460	35580280	98.3
16	27063507	26873170	99.2	32371417	31883498	98.2
17	29588652	29315256	98.9	38680975	37995326	98
18	25221470	25066870	99.3	29475742	29023446	98.2
19	17142901	17027020	99.2	21530434	21203574	98.2
Total	836503430	828362114		842394824	830242874
			0.704288	0.227046

## Sheet: ST3
ST3: BUSCO gene statistics for both T2T genomes
	C57BL/6J T2T				CAST/EiJ T2T
eukaryota_odb10				eukaryota_odb10
Complete BUSCOs (C)	253	0.992		Complete BUSCOs (C)	254	0.996
Complete and single-copy BUSCOs (S)	238	0.933		Complete and single-copy BUSCOs (S)	230	0.902
Complete and duplicated BUSCOs (D)	15	0.059		Complete and duplicated BUSCOs (D)	24	0.094
Fragmented BUSCOs (F)	1	0.004		Fragmented BUSCOs (F)	1	0.004
Missing BUSCOs (M)	1	0.004		Missing BUSCOs (M)	0	0
Total BUSCO groups searched	255			Total BUSCO groups searched	255

## Sheet: ST4
ST4: Structural differences called from alignments of C57BL/6J 'Eve' Pacbio reads onto GRCm39, mhaESC T2T, and C57BL/6J T2T genomes
	GRCm39	T2T C57BL/6J	mhaESC v1.1.0	GRCm39	T2T C57BL/6J	mhaESC v1.1.0	GRCm39	T2T C57BL/6J	mhaESC v1.1.0	GRCm39	T2T C57BL/6J	mhaESC v1.1.0	GRCm39	T2T C57BL/6J	mhaESC v1.1.0
	0-100bp			100-1000bp			1000-10000bp			>10000bp			Total
Insertion	2401	2115	2182	1090	513	578	1447	1460	1454	58	59	55	4996	4147	4269
Deletion	809	738	819	2118	2083	2160	316	319	329	52	52	53	3295	3192	3361
Duplication	0	0	0	3	0	0	0	0	0	0	0	0	3	0	0
Inversion	248	250	247	400	404	404	6	6	6	0	0	0	654	660	657
												Total:	8948	7999	8287
Notes
QUAL>=60
ChrX+Y excluded
VCF files for the full set of calls in Supplementary files.

## Sheet: ST5
ST5: RepeatMasker breakdown of novel sequences in the T2T mouse assemblies (centromeres, telomeres, gap-filling sequences)
C57BL/6J	# of elements	Total length (bp)	% of total sequence		CAST/EiJ	# of elements	Total length (bp)	% of total sequence
SINEs	7996	1067917	0.0052		SINEs	12898	1656311	0.0068
LINEs	3454	3548015	0.0174		LINEs	3044	2974642	0.0123
LTR elements	6302	3964117	0.0194		LTR elements	7733	4570113	0.0188
DNA elements	283	54126	0.0003		DNA elements	488	87422	0.0004
Unclassified	1158	165727	0.0008		Unclassified	1616	110050	0.0005
Total interspersed repeats		8799902	0.043		Total interspersed repeats		9398538	0.0387
Small RNA	226	27587	0.0001		Small RNA	221	86008	0.0004
Satellites	696	183920153	0.8997		Satellites	1210	220223993	0.9071
Simple repeats	8179	782072	0.0038		Simple repeats	10110	984866	0.0041
Low complexity	677	47422	0.0002		Low complexity	741	50683	0.0002

## Sheet: ST6
ST6: Differences in the total length of LINE subclasses across the genome between T2T C57BL/6J and T2T CAST/EiJ. Differences have been coloured using a colour gradient from high (green) to low (red)
	Total length (bp)
LINE subclass	C57BL/6J	CAST/EiJ	Difference (C57BL/6J - CAST/EiJ)
L1Lx_I	3904809	4010346	-105537
L1Lx_II	1233220	1173872	59348
L1Lx_III	2353356	2280276	73080
L1Lx_IV	2835597	2840970	-5373
L1M2	11422	2959	8463
L1M2c	0	1999	-1999
L1M4	0	3619	-3619
L1M4a2	2342	2342	0
L1M4b	0	4761	-4761
L1M4c	3606	5055	-1449
L1M6	1611	1613	-2
L1MA4	0	1648	-1648
L1MA5	10735	0	10735
L1MA5A	2035	2035	0
L1MA6	4914	2583	2331
L1MA7	0	7745	-7745
L1MB1	1444	0	1444
L1MB4	5502	6764	-1262
L1MB5	0	7315	-7315
L1MC4	3785	0	3785
L1MC5a	5494	5472	22
L1MCa	1709	0	1709
L1ME1	1959	0	1959
L1ME2	2527	0	2527
L1ME3	0	4907	-4907
L1ME3Cz	2644	2008	636
L1ME3D	0	1633	-1633
L1ME3G	4063	1822	2241
L1ME4b	9098	6866	2232
L1ME4c	0	1593	-1593
L1ME5	0	5408	-5408
L1MEc	1591	1591	0
L1MEd	6043	7433	-1390
L1MEf	0	6921	-6921
L1MEg	3355	4132	-777
L1MEi	0	7216	-7216
L1MEj	3407	0	3407
L1MdA_I	9005901	6289110	2716791
L1MdA_II	8728595	7191184	1537411
L1MdA_III	9823741	9193023	630718
L1MdA_IV	2595384	2431442	163942
L1MdA_V	2048240	2023496	24744
L1MdA_VI	4667621	4766298	-98677
L1MdA_VII	4426263	4379096	47167
L1MdF_I	6217202	6197439	19763
L1MdF_II	2790815	2697261	93554
L1MdF_III	8512865	8703091	-190226
L1MdF_IV	10095013	10344875	-249862
L1MdF_V	7096274	7055296	40978
L1MdFanc_I	3688935	3745320	-56385
L1MdFanc_II	3769519	4023856	-254337
L1MdGf_I	4652717	4766208	-113491
L1MdGf_II	7462947	6885770	577177
L1MdMus_I	3716609	3700222	16387
L1MdMus_II	2181040	2322262	-141222
L1MdN_I	1188564	1191508	-2944
L1MdTf_I	6310574	725523	5585051
L1MdTf_II	7112637	841674	6270963
L1MdTf_III	8133572	11863775	-3730203
L1MdV_I	2689847	2900377	-210530
L1MdV_II	2211980	2197878	14102
L1MdV_III	2629536	2673067	-43531
L1PB4	3958	4361	-403
L1VL1	389273	414089	-24816
L1_Mur1	1058851	1069114	-10263
L1_Mur2	1075799	1086970	-11171
L1_Mur3	347175	354921	-7746
L1_Mus3	30160	51512	-21352
L1_Rod	11726	10619	1107
Lx	1593140	1641104	-47964
Lx2	1225693	1319448	-93755
Lx2A	139211	136547	2664
Lx2A1	122022	127315	-5293
Lx2B	558391	569847	-11456
Lx2B2	473974	463002	10972
Lx3A	605305	619307	-14002
Lx3B	248610	278330	-29720
Lx3C	322074	365298	-43224
Lx3_Mus	1534410	1549594	-15184
Lx4A	422466	382830	39636
Lx4B	193441	189750	3691
Lx5	632865	628525	4340
Lx5b	345059	278425	66634
Lx5c	288426	258346	30080
Lx6	295028	317578	-22550
Lx7	262551	255006	7545
Lx8	17505	9901	7604
Lx8b	41056	27684	13372
Lx9	24930	15814	9116
MusHAL1	305315	323388	-18073

## Sheet: ST7
ST7: RNA-Seq data used for genome annotation with Breaker
ENCODE C57BL/6J RNA-Seq			CAST/EiJ RNA-Seq
Experiment ID	Tissue		Study	Tissue
ENCFF001RTA	Liver		PRJEB2997	Liver
ENCFF001RTN	Liver		PRJEB2997	Liver
ENCFF010PWY	Hematopoietic stem cell		PRJNA196894	Liver
ENCFF016CHX	Macrophage		PRJNA278453	Brain
ENCFF027IIP	Macrophage		PRJNA278453	Brain
ENCFF048FGD	Myeloid progenitor		PRJNA227801	Lung
ENCFF051JGE	Monocyte		PRJEB2494	Brain
ENCFF143PHU	Monocyte		PRJEB6462	Olfactory
ENCFF168LJP	Megakaryocyte progenitor cell
ENCFF190TWD	Dendritic cell
ENCFF197OUM	Megakaryocyte
ENCFF270RXO	Megakaryocyte progenitor cell
ENCFF273CBP	Macrophage
ENCFF273TLO	Macrophage
ENCFF327MSM	Granulocyte monocyte progenitor cell
ENCFF332RWQ	Macrophage
ENCFF364CJC	Monocyte
ENCFF371ZDG	Macrophage
ENCFF400XLQ	Macrophage
ENCFF407JTK	Neutrophil
ENCFF422ATU	Macrophage
ENCFF429ZEH	Macrophage
ENCFF437AJW	Megakaryocte progenitor cell
ENCFF450WAV	Megakaryocte progenitor cell
ENCFF538AIM	Neutrophil
ENCFF598BFX	Macrophage
ENCFF641CYW	Macrophage
ENCFF644EGG	Macrophage
ENCFF696XZL	Macrophage
ENCFF775OZV	Macrophage
ENCFF789LUC	Macrophage
ENCFF792XYG	Macrophage
ENCFF836JVX	Granulocyte monocyte progenitor cell
ENCFF866IHG	Macrophage
ENCFF877WQI	Common myleoid progenitor
ENCFF880YQH	Dendritic cell
ENCFF885AJK	Hematopoietic stem cell
ENCFF894SHM	Megakaryocte
ENCFF896MQK	Macrophage
ENCFF946LMX	Macrophage
ENCFF001RTA	Liver

## Sheet: ST8
ST8: Novel genes extracted genes from the BRAKER annotation that exhibited no overlap with any gene from the Liftoff annotation
C57BL/6J											CAST/EiJ
Gene Name	Chromosome	Start	End	Total Gene Size	Number of Exons	Total CDS Length	Top BLAST Hit Ensembl ID (Protein)	Top BLAST Hit Ensembl ID (Gene)	PANTHER Protein Class		Gene Name	Chromosome	Start	End	Total Gene Size	Number of Exons	Total CDS Length	Top BLAST Hit Ensembl ID (Protein)	Top BLAST Hit Ensembl ID (Gene)	PANTHER Protein Class
g7	T2T_C57BL_6J#1#chr1	8813731	8815527	1797	6	753	ENSMUSP00000108755	Mroh2a	-		g40	T2T_CAST_EiJ#2#chr1	6503309	6507092	3784	8	1092	ENSMUSP00000067261	Sfi1	-
g8	T2T_C57BL_6J#1#chr1	8815555	8818846	3292	6	678	ENSMUSP00000108755	Mroh2a	-		g59	T2T_CAST_EiJ#2#chr1	13002691	13021986	19296	25	3099	ENSMUSP00000108755	Mroh2a	-
g10	T2T_C57BL_6J#1#chr1	8825265	8835304	10040	8	702	ENSMUSP00000054263	Hjurp	-		g64	T2T_CAST_EiJ#2#chr1	15729705	15749002	19298	25	3099	ENSMUSP00000108755	Mroh2a	-
g16	T2T_C57BL_6J#1#chr1	9543336	9545132	1797	6	753	ENSMUSP00000108755	Mroh2a	-		g77	T2T_CAST_EiJ#2#chr1	18808620	18812399	3780	8	1092	ENSMUSP00000067261	Sfi1	-
g17	T2T_C57BL_6J#1#chr1	9545160	9548449	3290	6	678	ENSMUSP00000108755	Mroh2a	-		g79	T2T_CAST_EiJ#2#chr1	21983903	21990984	7082	9	1071	ENSMUSP00000108755	Mroh2a	-
g19	T2T_C57BL_6J#1#chr1	9554868	9564907	10040	8	702	ENSMUSP00000054263	Hjurp	-		g80	T2T_CAST_EiJ#2#chr1	22016891	22021653	4763	10	1179	ENSMUSP00000108755	Mroh2a	-
g25	T2T_C57BL_6J#1#chr1	10292872	10307203	14332	16	2103	ENSMUSP00000108755	Mroh2a	-		g81	T2T_CAST_EiJ#2#chr1	22026816	22038208	11393	8	1953	ENSMUSP00000054263	Hjurp	-
g26	T2T_C57BL_6J#1#chr1	10312307	10323586	11280	8	1953	ENSMUSP00000054263	Hjurp	-		g83	T2T_CAST_EiJ#2#chr1	22950864	22962230	11367	8	1953	ENSMUSP00000054263	Hjurp	-
g34	T2T_C57BL_6J#1#chr1	11243453	11248555	5103	11	1464	ENSMUSP00000108755	Mroh2a	-		g105	T2T_CAST_EiJ#2#chr1	26413189	26457499	44311	5	345	No BLAST Hit	No BLAST Hit	-
g35	T2T_C57BL_6J#1#chr1	11253717	11265218	11502	8	1953	ENSMUSP00000054263	Hjurp	-		g137	T2T_CAST_EiJ#2#chr1	30600653	30607107	6455	3	486	No BLAST Hit	No BLAST Hit	-
g197	T2T_C57BL_6J#1#chr1	39338098	39339843	1746	5	756	ENSMUSP00000045527	Cdk10	non-receptor serine/threonine protein kinase(PC00167)		g206	T2T_CAST_EiJ#2#chr1	41313713	41317398	3686	3	309	ENSMUSP00000113262	Gsta3	transferase(PC00220)
g518	T2T_C57BL_6J#1#chr1	80492956	80495022	2067	3	381	No BLAST Hit	No BLAST Hit	-		g209	T2T_CAST_EiJ#2#chr1	41422928	41437502	14575	5	504	ENSMUSP00000113262	Gsta3	transferase(PC00220)
g642	T2T_C57BL_6J#1#chr1	93966627	93980681	14055	6	837	No BLAST Hit	No BLAST Hit	-		g244	T2T_CAST_EiJ#2#chr1	50788776	50790521	1746	5	756	ENSMUSP00000045527	Cdk10	non-receptor serine/threonine protein kinase(PC00167)
g644	T2T_C57BL_6J#1#chr1	94002626	94006860	4235	9	762	ENSMUSP00000091226	Sp110	-		g493	T2T_CAST_EiJ#2#chr1	81230436	81232334	1899	5	5535	No BLAST Hit	No BLAST Hit	-
g648	T2T_C57BL_6J#1#chr1	94149268	94156265	6998	4	549	No BLAST Hit	No BLAST Hit	-		g545	T2T_CAST_EiJ#2#chr1	91762746	91771059	8314	4	423	No BLAST Hit	No BLAST Hit	-
g649	T2T_C57BL_6J#1#chr1	94160073	94162356	2284	3	459	No BLAST Hit	No BLAST Hit	-		g668	T2T_CAST_EiJ#2#chr1	105311034	105326022	14989	6	648	No BLAST Hit	No BLAST Hit	-
g650	T2T_C57BL_6J#1#chr1	94277970	94284927	6958	4	606	No BLAST Hit	No BLAST Hit	-		g671	T2T_CAST_EiJ#2#chr1	105504534	105511422	6889	4	561	No BLAST Hit	No BLAST Hit	-
g655	T2T_C57BL_6J#1#chr1	94568592	94577162	8571	3	405	No BLAST Hit	No BLAST Hit	-		g674	T2T_CAST_EiJ#2#chr1	105742173	105749055	6883	4	561	No BLAST Hit	No BLAST Hit	-
g657	T2T_C57BL_6J#1#chr1	94736498	94743755	7258	4	549	ENSMUSP00000125160	Sp140l2	-		g678	T2T_CAST_EiJ#2#chr1	105893379	105909442	16064	6	591	ENSMUSP00000091224	Sp140l2	-
g663	T2T_C57BL_6J#1#chr1	94934178	94948267	14090	6	837	No BLAST Hit	No BLAST Hit	-		g679	T2T_CAST_EiJ#2#chr1	105913248	105915506	2259	3	459	No BLAST Hit	No BLAST Hit	-
g669	T2T_C57BL_6J#1#chr1	95212267	95225193	12927	3	381	ENSMUSP00000051705	Sp100	-		g681	T2T_CAST_EiJ#2#chr1	106022086	106036990	14905	6	648	No BLAST Hit	No BLAST Hit	-
g670	T2T_C57BL_6J#1#chr1	95253845	95256617	2773	3	297	ENSMUSP00000091226	Sp110	-		g684	T2T_CAST_EiJ#2#chr1	106220930	106236466	15537	8	1011	No BLAST Hit	No BLAST Hit	-
g672	T2T_C57BL_6J#1#chr1	95289038	95291313	2276	3	459	No BLAST Hit	No BLAST Hit	-		g685	T2T_CAST_EiJ#2#chr1	106370257	106379266	9010	6	525	ENSMUSP00000091226	Sp110	-
g674	T2T_C57BL_6J#1#chr1	95408406	95415363	6958	4	606	No BLAST Hit	No BLAST Hit	-		g686	T2T_CAST_EiJ#2#chr1	106434556	106447633	13078	3	381	ENSMUSP00000051705	Sp100	-
g680	T2T_C57BL_6J#1#chr1	96031641	96037365	5725	17	1620	ENSMUSP00000091226	Sp110	-		g687	T2T_CAST_EiJ#2#chr1	106472776	106479227	6452	4	243	ENSMUSP00000091226	Sp110	-
g685	T2T_C57BL_6J#1#chr1	96495513	96515753	20241	6	618	No BLAST Hit	No BLAST Hit	-		g688	T2T_CAST_EiJ#2#chr1	106501252	106508133	6882	5	633	No BLAST Hit	No BLAST Hit	-
g692	T2T_C57BL_6J#1#chr1	96749820	96764147	14328	9	972	ENSMUSP00000079095	Sp140	-		g691	T2T_CAST_EiJ#2#chr1	106588055	106590034	1980	4	801	ENSMUSP00000091226	Sp110	-
g834	T2T_C57BL_6J#1#chr1	108665508	108667391	1884	3	3699	No BLAST Hit	No BLAST Hit	-		g692	T2T_CAST_EiJ#2#chr1	106601071	106604237	3167	3	591	No BLAST Hit	No BLAST Hit	-
g919	T2T_C57BL_6J#1#chr1	124442650	124444572	1923	3	3762	No BLAST Hit	No BLAST Hit	-		g695	T2T_CAST_EiJ#2#chr1	106907620	106922402	14783	6	591	No BLAST Hit	No BLAST Hit	-
g1272	T2T_C57BL_6J#1#chr1	168903273	168910317	7045	3	354	No BLAST Hit	No BLAST Hit	-		g699	T2T_CAST_EiJ#2#chr1	107138892	107163881	24990	12	1020	ENSMUSP00000079095	Sp140	-
g2161	T2T_C57BL_6J#1#chr10	74079314	74081064	1751	3	240	No BLAST Hit	No BLAST Hit	-		g703	T2T_CAST_EiJ#2#chr1	107509485	107516393	6909	5	645	No BLAST Hit	No BLAST Hit	-
g2523	T2T_C57BL_6J#1#chr10	98637635	98639118	1484	6	426	No BLAST Hit	No BLAST Hit	-		g704	T2T_CAST_EiJ#2#chr1	107645605	107652470	6866	4	549	No BLAST Hit	No BLAST Hit	-
g2556	T2T_C57BL_6J#1#chr10	102332470	102350140	17671	4	270			-		g709	T2T_CAST_EiJ#2#chr1	107789542	107801837	12296	7	792	ENSMUSP00000079095	Sp140	-
g2892	T2T_C57BL_6J#1#chr10	137054582	137087371	32790	4	2670	ENSMUSP00000119262	Gm14295	C2H2 zinc finger transcription factor(PC00248)		g710	T2T_CAST_EiJ#2#chr1	107861321	107875439	14119	6	834	No BLAST Hit	No BLAST Hit	-
g2895	T2T_C57BL_6J#1#chr11	5624997	5628737	3741	8	1092	ENSMUSP00000080066	Sfi1	-		g730	T2T_CAST_EiJ#2#chr1	108909007	108915912	6906	4	549	No BLAST Hit	No BLAST Hit	-
g3040	T2T_C57BL_6J#1#chr11	27594493	27596165	1673	3	252	No BLAST Hit	No BLAST Hit	-		g732	T2T_CAST_EiJ#2#chr1	108927583	108929567	1985	4	801	No BLAST Hit	No BLAST Hit	-
g3181	T2T_C57BL_6J#1#chr11	50704273	50706099	1827	3	3579	No BLAST Hit	No BLAST Hit	-		g735	T2T_CAST_EiJ#2#chr1	109177138	109178422	1285	3	726	ENSMUSP00000124435	Sp140l2	-
g3695	T2T_C57BL_6J#1#chr11	81893614	81899036	5423	5	525	ENSMUSP00000104158	Nlrp1a	defense/immunity protein(PC00090)		g741	T2T_CAST_EiJ#2#chr1	109592614	109599578	6965	9	1182	ENSMUSP00000125160	Sp140l2	-
g3928	T2T_C57BL_6J#1#chr11	93687440	93694622	7183	4	2544	ENSMUSP00000090515	Slfn9	endoribonuclease(PC00094)		g742	T2T_CAST_EiJ#2#chr1	109603384	109611297	7914	4	417	No BLAST Hit	No BLAST Hit	-
g3936	T2T_C57BL_6J#1#chr11	93902505	93919209	16705	4	1812	ENSMUSP00000132595	Slfn4	endoribonuclease(PC00094)		g745	T2T_CAST_EiJ#2#chr1	109825659	109832680	7022	3	261	ENSMUSP00000079095	Sp140	-
g4071	T2T_C57BL_6J#1#chr11	105456643	105460500	3858	5	504	ENSMUSP00000125159	Tmem92	-		g746	T2T_CAST_EiJ#2#chr1	109848168	109856739	8572	3	405	No BLAST Hit	No BLAST Hit	-
g4073	T2T_C57BL_6J#1#chr11	105545030	105548918	3889	5	483	ENSMUSP00000125159	Tmem92	-		g747	T2T_CAST_EiJ#2#chr1	109903483	109910381	6899	6	957	ENSMUSP00000125160	Sp140l2	-
g4647	T2T_C57BL_6J#1#chr11	132619950	132670818	50869	4	1260	ENSMUSP00000090395	Zfp1007	-		g749	T2T_CAST_EiJ#2#chr1	109927494	109929478	1985	4	801	No BLAST Hit	No BLAST Hit	-
g4651	T2T_C57BL_6J#1#chr12	2464379	2466453	2075	3	1458	No BLAST Hit	No BLAST Hit	-		g753	T2T_CAST_EiJ#2#chr1	110097888	110104769	6882	5	633	No BLAST Hit	No BLAST Hit	-
g4659	T2T_C57BL_6J#1#chr12	5176585	5185085	8501	3	216	No BLAST Hit	No BLAST Hit	-		g761	T2T_CAST_EiJ#2#chr1	110557601	110564497	6897	5	633	No BLAST Hit	No BLAST Hit	-
g4769	T2T_C57BL_6J#1#chr12	19863032	19865712	2681	3	1140	ENSMUSP00000158820	Zfp997	-		g763	T2T_CAST_EiJ#2#chr1	110714966	110729104	14139	6	837	No BLAST Hit	No BLAST Hit	-
g4776	T2T_C57BL_6J#1#chr12	20350063	20368491	18429	5	2100	ENSMUSP00000135963	Gm21863	-		g931	T2T_CAST_EiJ#2#chr1	131155541	131166321	10781	3	324	No BLAST Hit	No BLAST Hit	-
g4780	T2T_C57BL_6J#1#chr12	20611924	20615347	3424	3	1890	ENSMUSP00000119262	Gm14295	C2H2 zinc finger transcription factor(PC00248)		g941	T2T_CAST_EiJ#2#chr1	132191315	132192853	1539	3	636	ENSMUSP00000027567	Serpinb3a	protease inhibitor(PC00191)
g4781	T2T_C57BL_6J#1#chr12	20693344	20705392	12049	4	1734	ENSMUSP00000158820	Zfp997	-		g942	T2T_CAST_EiJ#2#chr1	132193737	132196502	2766	4	372	ENSMUSP00000027567	Serpinb3a	protease inhibitor(PC00191)
g4789	T2T_C57BL_6J#1#chr12	21354737	21371357	16621	3	318	ENSMUSP00000099077	9030624G23Rik	-		g1189	T2T_CAST_EiJ#2#chr1	173968813	173970726	1914	3	3753	No BLAST Hit	No BLAST Hit	-
g4791	T2T_C57BL_6J#1#chr12	21464310	21468073	3764	3	2226	ENSMUSP00000119262	Gm14295	C2H2 zinc finger transcription factor(PC00248)		g1277	T2T_CAST_EiJ#2#chr1	182040345	182047354	7010	3	354	No BLAST Hit	No BLAST Hit	-
g4805	T2T_C57BL_6J#1#chr12	22208464	22211884	3421	3	1890	ENSMUSP00000119262	Gm14295	C2H2 zinc finger transcription factor(PC00248)		g1358	T2T_CAST_EiJ#2#chr1	191108474	191117362	8889	5	825	ENSMUSP00000039839	Gm4847	oxygenase(PC00177)
g4814	T2T_C57BL_6J#1#chr12	22867580	22882616	15037	4	1401	ENSMUSP00000158820	Zfp997	-		g1359	T2T_CAST_EiJ#2#chr1	191117439	191119574	2136	3	354	ENSMUSP00000123476	Gm4846	oxygenase(PC00177)
g4827	T2T_C57BL_6J#1#chr12	23592444	23597982	5539	3	468	ENSMUSP00000071756	Hpcal1	calmodulin-related(PC00061)		g1419	T2T_CAST_EiJ#2#chr1	196015333	196061567	46235	13	1950	ENSMUSP00000043837	Itln1	-
g4832	T2T_C57BL_6J#1#chr12	23848246	23851843	3598	3	2061	ENSMUSP00000119262	Gm14295	C2H2 zinc finger transcription factor(PC00248)		g1466	T2T_CAST_EiJ#2#chr1	198290564	198293137	2574	4	954	ENSMUSP00000134646	Ifi206	DNA-binding transcription factor(PC00218)
g4838	T2T_C57BL_6J#1#chr12	24552833	24591833	39001	4	2139	ENSMUSP00000119262	Gm14295	C2H2 zinc finger transcription factor(PC00248)		g1507	T2T_CAST_EiJ#2#chr1	202648991	202663686	14696	4	417	ENSMUSP00000159061	Catspere1	-
g4840	T2T_C57BL_6J#1#chr12	24836837	24849496	12660	4	2250	ENSMUSP00000099112	5730507C01Rik	C2H2 zinc finger transcription factor(PC00248)		g1790	T2T_CAST_EiJ#2#chr10	26319035	26322380	3346	3	258	No BLAST Hit	No BLAST Hit	-
g4841	T2T_C57BL_6J#1#chr12	24958437	24961957	3521	3	1977	ENSMUSP00000119262	Gm14295	C2H2 zinc finger transcription factor(PC00248)		g1873	T2T_CAST_EiJ#2#chr10	37908635	37915444	6810	14	1821	ENSMUSP00000090259	Sult3a1	-
g4844	T2T_C57BL_6J#1#chr12	25115710	25119301	3592	3	2058	ENSMUSP00000119262	Gm14295	C2H2 zinc finger transcription factor(PC00248)		g1878	T2T_CAST_EiJ#2#chr10	38223962	38230769	6808	10	1239	ENSMUSP00000090259	Sult3a1	-
g4857	T2T_C57BL_6J#1#chr12	26145337	26147898	2562	3	222	ENSMUSP00000071756	Hpcal1	calmodulin-related(PC00061)		g1904	T2T_CAST_EiJ#2#chr10	40958371	40960257	1887	3	3678	No BLAST Hit	No BLAST Hit	-
g4858	T2T_C57BL_6J#1#chr12	26182872	26186547	3676	3	2142	ENSMUSP00000119262	Gm14295	C2H2 zinc finger transcription factor(PC00248)		g2153	T2T_CAST_EiJ#2#chr10	70855956	70857887	1932	3	3726	No BLAST Hit	No BLAST Hit	-
g4859	T2T_C57BL_6J#1#chr12	26306473	26309650	3178	3	1641	ENSMUSP00000158820	Zfp997	-		g2507	T2T_CAST_EiJ#2#chr10	97042684	97044172	1489	3	228	No BLAST Hit	No BLAST Hit	-
g5114	T2T_C57BL_6J#1#chr12	73554180	73563347	9168	3	366	No BLAST Hit	No BLAST Hit	-		g2637	T2T_CAST_EiJ#2#chr10	116325115	116328417	3303	3	282	No BLAST Hit	No BLAST Hit	-
g5442	T2T_C57BL_6J#1#chr12	108485025	108496475	11451	3	261	No BLAST Hit	No BLAST Hit	-		g3025	T2T_CAST_EiJ#2#chr11	26524946	26526820	1875	5	5484	No BLAST Hit	No BLAST Hit	-
g5461	T2T_C57BL_6J#1#chr12	111551288	111565491	14204	11	1077	No BLAST Hit	No BLAST Hit	-		g3161	T2T_CAST_EiJ#2#chr11	52617734	52670933	53200	5	234	No BLAST Hit	No BLAST Hit	-
g5728	T2T_C57BL_6J#1#chr13	22006140	22016216	10077	4	255	ENSMUSP00000071864	Ero1b	oxidoreductase(PC00176)		g3660	T2T_CAST_EiJ#2#chr11	78088304	78147133	58830	13	3564	ENSMUSP00000091588	Nlrp1b	defense/immunity protein(PC00090)
g5890	T2T_C57BL_6J#1#chr13	35075087	35076973	1887	3	3717	No BLAST Hit	No BLAST Hit	-		g3978	T2T_CAST_EiJ#2#chr11	95709564	95713724	4161	3	282	No BLAST Hit	No BLAST Hit	-
g6073	T2T_C57BL_6J#1#chr13	59311014	59313314	2301	4	333	ENSMUSP00000097121	Spata31e3	-		g4027	T2T_CAST_EiJ#2#chr11	101723337	101727193	3857	5	504	ENSMUSP00000125159	Tmem92	-
g6263	T2T_C57BL_6J#1#chr13	74898622	74900344	1723	4	1155	ENSMUSP00000156671	Vmn2r88	G-protein coupled receptor(PC00021)		g4029	T2T_CAST_EiJ#2#chr11	101811752	101815640	3889	5	483	ENSMUSP00000125159	Tmem92	-
g6269	T2T_C57BL_6J#1#chr13	75275786	75278111	2326	3	984	ENSMUSP00000134352	Zfp998	C2H2 zinc finger transcription factor(PC00248)		g4280	T2T_CAST_EiJ#2#chr11	110176020	110182279	6260	3	453	No BLAST Hit	No BLAST Hit	-
g6347	T2T_C57BL_6J#1#chr13	83216679	83220177	3499	4	951	ENSMUSP00000152719	Zfp825	C2H2 zinc finger transcription factor(PC00248)		g4393	T2T_CAST_EiJ#2#chr11	121634115	121639294	5180	3	354	No BLAST Hit	No BLAST Hit	-
g6348	T2T_C57BL_6J#1#chr13	83314467	83319009	4543	4	1203	ENSMUSP00000158820	Zfp997	-		g4472	T2T_CAST_EiJ#2#chr11	123841954	123843995	2042	4	306	No BLAST Hit	No BLAST Hit	-
g6733	T2T_C57BL_6J#1#chr14	9747116	9751974	4859	3	228	No BLAST Hit	No BLAST Hit	-		g4589	T2T_CAST_EiJ#2#chr12	1022079	1025853	3775	8	1092	ENSMUSP00000067261	Sfi1	-
g6828	T2T_C57BL_6J#1#chr14	20072989	20075072	2084	3	453	ENSMUSP00000108348	Gm10413	-		g4643	T2T_CAST_EiJ#2#chr12	16757483	16759336	1854	3	3651	No BLAST Hit	No BLAST Hit	-
g6842	T2T_C57BL_6J#1#chr14	20903699	20909332	5634	3	330	ENSMUSP00000159737	Gm3002	-		g4646	T2T_CAST_EiJ#2#chr12	17556057	17577457	21401	3	201	ENSMUSP00000151831	Susd6	-
g6852	T2T_C57BL_6J#1#chr14	21606380	21612014	5635	3	330	ENSMUSP00000159737	Gm3002	-		g4685	T2T_CAST_EiJ#2#chr12	24731768	24733669	1902	5	5487	No BLAST Hit	No BLAST Hit	-
g7107	T2T_C57BL_6J#1#chr14	45651184	45654178	2995	4	615	ENSMUSP00000159731	Gm2832	-		g4702	T2T_CAST_EiJ#2#chr12	27359928	27381573	21646	5	1695	ENSMUSP00000054631	Asap2	-
g7141	T2T_C57BL_6J#1#chr14	47028338	47031323	2986	4	495	ENSMUSP00000153838	Gm8267	-		g4704	T2T_CAST_EiJ#2#chr12	27621593	27624764	3172	3	1638	ENSMUSP00000158820	Zfp997	-
g7154	T2T_C57BL_6J#1#chr14	47516537	47519880	3344	4	639	ENSMUSP00000126820	Gm8094	-		g4706	T2T_CAST_EiJ#2#chr12	27798230	27800874	2645	6	486	ENSMUSP00000071756	Hpcal1	calmodulin-related(PC00061)
g7481	T2T_C57BL_6J#1#chr14	66719282	66724130	4849	3	327	ENSMUSP00000097987	Loxl2	oxidase(PC00175)		g4712	T2T_CAST_EiJ#2#chr12	28297805	28334647	36843	3	318	ENSMUSP00000099112	5730507C01Rik	-
g7682	T2T_C57BL_6J#1#chr14	93723666	93725477	1812	4	5325	No BLAST Hit	No BLAST Hit	-		g4715	T2T_CAST_EiJ#2#chr12	28581360	28586873	5514	3	468	ENSMUSP00000071756	Hpcal1	calmodulin-related(PC00061)
g7805	T2T_C57BL_6J#1#chr14	117950780	117952675	1896	3	3735	No BLAST Hit	No BLAST Hit	-		g4726	T2T_CAST_EiJ#2#chr12	29674022	29676610	2589	3	222	ENSMUSP00000071756	Hpcal1	calmodulin-related(PC00061)
g7868	T2T_C57BL_6J#1#chr15	1693044	1694936	1893	3	3729	No BLAST Hit	No BLAST Hit	-		g4737	T2T_CAST_EiJ#2#chr12	30268046	30270703	2658	3	285	ENSMUSP00000071756	Hpcal1	calmodulin-related(PC00061)
g7929	T2T_C57BL_6J#1#chr15	22030426	22036076	5651	3	744	ENSMUSP00000022861	Ugt3a2	-		g4750	T2T_CAST_EiJ#2#chr12	31160045	31162602	2558	3	222	ENSMUSP00000071756	Hpcal1	calmodulin-related(PC00061)
g8179	T2T_C57BL_6J#1#chr15	73367173	73370710	3538	12	2076	ENSMUSP00000094151	A1bg	immunoglobulin receptor superfamily(PC00124)		g4777	T2T_CAST_EiJ#2#chr12	36080120	36089735	9616	3	201	No BLAST Hit	No BLAST Hit	-
g8194	T2T_C57BL_6J#1#chr15	76477978	76479830	1853	3	483	ENSMUSP00000103132	Gsdma3	transporter(PC00227)		g4865	T2T_CAST_EiJ#2#chr12	53274861	53276732	1872	3	3678	No BLAST Hit	No BLAST Hit	-
g8195	T2T_C57BL_6J#1#chr15	76479860	76484479	4620	3	231	ENSMUSP00000155802	Gsdmd	transporter(PC00227)		g4868	T2T_CAST_EiJ#2#chr12	53924070	53925836	1767	4	3369	No BLAST Hit	No BLAST Hit	-
g8196	T2T_C57BL_6J#1#chr15	76511367	76513581	2215	3	621	ENSMUSP00000017348	Gsdma	transporter(PC00227)		g4916	T2T_CAST_EiJ#2#chr12	63120489	63127716	7228	3	243	No BLAST Hit	No BLAST Hit	-
g8273	T2T_C57BL_6J#1#chr15	87717433	87721051	3619	3	498	ENSMUSP00000140173	Ly6g	-		g4961	T2T_CAST_EiJ#2#chr12	71528639	71530522	1884	5	5520	No BLAST Hit	No BLAST Hit	-
g8274	T2T_C57BL_6J#1#chr15	87777999	87781148	3150	3	405	ENSMUSP00000129867	Ly6i	-		g5026	T2T_CAST_EiJ#2#chr12	79891338	79898058	6721	4	396	ENSMUSP00000057153	Slc38a6	amino acid transporter(PC00046)
g8455	T2T_C57BL_6J#1#chr15	94504449	94505344	896	3	447	No BLAST Hit	No BLAST Hit	-		g5224	T2T_CAST_EiJ#2#chr12	100094315	100096246	1932	3	3726	No BLAST Hit	No BLAST Hit	-
g8492	T2T_C57BL_6J#1#chr15	95447020	95451199	4180	8	1359	ENSMUSP00000154856	Cyp2d12	oxygenase(PC00177)		g5238	T2T_CAST_EiJ#2#chr12	104396695	104399523	2829	3	204	No BLAST Hit	No BLAST Hit	-
g8753	T2T_C57BL_6J#1#chr15	114321467	114322249	783	3	258	No BLAST Hit	No BLAST Hit	-		g5562	T2T_CAST_EiJ#2#chr13	5131040	5134813	3774	8	1092	ENSMUSP00000067261	Sfi1	-
g8840	T2T_C57BL_6J#1#chr16	7491104	7494862	3759	8	1092	ENSMUSP00000067261	Sfi1	-		g5566	T2T_CAST_EiJ#2#chr13	11494911	11498684	3774	8	1092	ENSMUSP00000067261	Sfi1	-
g8967	T2T_C57BL_6J#1#chr16	21490218	21497423	7206	5	966	ENSMUSP00000144181	Potefam3d	membrane traffic protein(PC00150)		g5590	T2T_CAST_EiJ#2#chr13	20158418	20159167	750	3	1362	ENSMUSP00000061800	Chtop	-
g9134	T2T_C57BL_6J#1#chr16	31080228	31084687	4460	4	300	No BLAST Hit	No BLAST Hit	-		g5599	T2T_CAST_EiJ#2#chr13	20747178	20762523	15346	10	906	ENSMUSP00000089459	Akr1e1	-
g9522	T2T_C57BL_6J#1#chr16	93088105	93089940	1836	3	3612	ENSMUSP00000109249	Cnbp	RNA metabolism protein(PC00031)		g5663	T2T_CAST_EiJ#2#chr13	31855170	31857095	1926	3	3777	No BLAST Hit	No BLAST Hit	-
g9524	T2T_C57BL_6J#1#chr16	93812178	93821946	9769	3	213	No BLAST Hit	No BLAST Hit	-		g5931	T2T_CAST_EiJ#2#chr13	62268673	62270598	1926	3	3777	No BLAST Hit	No BLAST Hit	-
g9607	T2T_C57BL_6J#1#chr16	100376852	100386494	9643	4	258	No BLAST Hit	No BLAST Hit	-		g5976	T2T_CAST_EiJ#2#chr13	66613600	66615905	2306	4	333	ENSMUSP00000097118	Spata31e4	-
g9659	T2T_C57BL_6J#1#chr17	947720	948832	1113	3	2172	No BLAST Hit	No BLAST Hit	-		g6106	T2T_CAST_EiJ#2#chr13	77516906	77520564	3659	7	1002	ENSMUSP00000097050	Ctsm	-
g9663	T2T_C57BL_6J#1#chr17	3927990	3929102	1113	3	2172	No BLAST Hit	No BLAST Hit	-		g6162	T2T_CAST_EiJ#2#chr13	81337158	81338715	1558	3	411	ENSMUSP00000134352	Zfp998	C2H2 zinc finger transcription factor(PC00248)
g9710	T2T_C57BL_6J#1#chr17	27235384	27250690	15307	7	570	ENSMUSP00000086333	Tmem181a	-		g6167	T2T_CAST_EiJ#2#chr13	81666308	81668033	1726	4	1155	ENSMUSP00000092067	Vmn2r121	G-protein coupled receptor(PC00021)
g9712	T2T_C57BL_6J#1#chr17	27295467	27302325	6859	3	2733	ENSMUSP00000123218	Tulp4	scaffold/adaptor protein(PC00226)		g6172	T2T_CAST_EiJ#2#chr13	82037421	82041265	3845	4	600	ENSMUSP00000156671	Vmn2r88	G-protein coupled receptor(PC00021)
g9714	T2T_C57BL_6J#1#chr17	27407402	27423719	16318	7	570	ENSMUSP00000086333	Tmem181a	-		g6174	T2T_CAST_EiJ#2#chr13	82093811	82099353	5543	4	1083	ENSMUSP00000134352	Zfp998	C2H2 zinc finger transcription factor(PC00248)
g9792	T2T_C57BL_6J#1#chr17	34996106	34996935	830	3	204	ENSMUSP00000052202	Frmd6	-		g6227	T2T_CAST_EiJ#2#chr13	87196660	87198173	1514	3	345	No BLAST Hit	No BLAST Hit	-
g9795	T2T_C57BL_6J#1#chr17	35099234	35100063	830	3	204	No BLAST Hit	No BLAST Hit	-		g6258	T2T_CAST_EiJ#2#chr13	90939618	90943828	4211	4	1287	ENSMUSP00000140654	Zfp1006	-
g9892	T2T_C57BL_6J#1#chr17	43760547	43764712	4166	3	2037	ENSMUSP00000101365	Zfp268	C2H2 zinc finger transcription factor(PC00248)		g6397	T2T_CAST_EiJ#2#chr13	114592929	114620300	27372	7	750	ENSMUSP00000092521	Ldlrad1	-
g10028	T2T_C57BL_6J#1#chr17	47334407	47335213	807	3	555	ENSMUSP00000090895	Hba-a2	-		g6497	T2T_CAST_EiJ#2#chr13	129223058	129230421	7364	5	786	ENSMUSP00000023897	Gzma	serine protease(PC00203)
g10037	T2T_C57BL_6J#1#chr17	47959487	47961374	1888	3	846	ENSMUSP00000132488	BC035947	viral or transposable element protein(PC00237)		g6561	T2T_CAST_EiJ#2#chr14	3461093	3464856	3764	8	1092	ENSMUSP00000067261	Sfi1	-
g10219	T2T_C57BL_6J#1#chr17	55791265	55793012	1748	7	843	ENSMUSP00000025223	Cyp21a1	hydroxylase(PC00122)		g6567	T2T_CAST_EiJ#2#chr14	12476749	12478540	1792	3	384	ENSMUSP00000092553	Speer4a2	-
g10222	T2T_C57BL_6J#1#chr17	55840931	55841686	756	3	513	ENSMUSP00000036265	Skic2	-		g6658	T2T_CAST_EiJ#2#chr14	25303791	25311696	7906	6	1380	ENSMUSP00000159737	Gm3002	-
g10586	T2T_C57BL_6J#1#chr17	77836509	77837030	522	3	366	ENSMUSP00000035663	Capsl	calmodulin-related(PC00061)		g6676	T2T_CAST_EiJ#2#chr14	26054124	26059794	5671	3	330	ENSMUSP00000159737	Gm3002	-
g10863	T2T_C57BL_6J#1#chr17	115903065	115910330	7266	8	789	ENSMUSP00000024851	Ndc80	transcription cofactor(PC00217)		g6702	T2T_CAST_EiJ#2#chr14	27612491	27618173	5683	3	330	ENSMUSP00000159737	Gm3002	-
g10864	T2T_C57BL_6J#1#chr17	115960829	115978124	17296	7	2034	ENSMUSP00000158820	Zfp997	-		g6706	T2T_CAST_EiJ#2#chr14	27784821	27792673	7853	3	1047	ENSMUSP00000159736	Gm3002	-
g10865	T2T_C57BL_6J#1#chr17	116008407	116020895	12489	4	2163	ENSMUSP00000090395	Zfp1007	-		g6718	T2T_CAST_EiJ#2#chr14	28576695	28582384	5690	3	330	ENSMUSP00000159737	Gm3002	-
g10959	T2T_C57BL_6J#1#chr18	14282031	14298312	16282	3	204	No BLAST Hit	No BLAST Hit	-		g6780	T2T_CAST_EiJ#2#chr14	34783613	34785664	2052	3	390	No BLAST Hit	No BLAST Hit	-
g11028	T2T_C57BL_6J#1#chr18	26434384	26441364	6981	3	1608	ENSMUSP00000057253	Zfp397	C2H2 zinc finger transcription factor(PC00248)		g6931	T2T_CAST_EiJ#2#chr14	51562005	51563173	1169	3	798	ENSMUSP00000140900	Cdv3	-
g11188	T2T_C57BL_6J#1#chr18	41078555	41153906	75352	3	252	No BLAST Hit	No BLAST Hit	-		g6949	T2T_CAST_EiJ#2#chr14	52345352	52348180	2829	4	597	ENSMUSP00000132509	Gm8104	-
g11535	T2T_C57BL_6J#1#chr19	1969462	1972345	2884	3	273	ENSMUSP00000080066	Sfi1	-		g6950	T2T_CAST_EiJ#2#chr14	52426863	52429691	2829	4	597	ENSMUSP00000132509	Gm8104	-
g11547	T2T_C57BL_6J#1#chr19	9155198	9159430	4233	4	867	ENSMUSP00000142437	Igkv17-127	immunoglobulin(PC00123)		g6971	T2T_CAST_EiJ#2#chr14	53649901	53652707	2807	4	597	ENSMUSP00000132509	Gm8104	-
g11811	T2T_C57BL_6J#1#chr19	16980561	16982977	2417	3	237	No BLAST Hit	No BLAST Hit	-		g6977	T2T_CAST_EiJ#2#chr14	54061394	54063397	2004	3	498	ENSMUSP00000064211	1700024B05Rik	-
g12047	T2T_C57BL_6J#1#chr19	42849487	42854276	4790	4	486	No BLAST Hit	No BLAST Hit	-		g7033	T2T_CAST_EiJ#2#chr14	57373557	57377493	3937	4	468	No BLAST Hit	No BLAST Hit	-
g12266	T2T_C57BL_6J#1#chr19	62592704	62594461	1758	3	258	No BLAST Hit	No BLAST Hit	-		g7095	T2T_CAST_EiJ#2#chr14	62712349	62718645	6297	4	342	ENSMUSP00000064211	1700024B05Rik	-
g12327	T2T_C57BL_6J#1#chr2	10854142	10861046	6905	5	1776	ENSMUSP00000070419	Hjurp	-		g7192	T2T_CAST_EiJ#2#chr14	65358851	65371622	12772	3	405	ENSMUSP00000073289	Gapdh	dehydrogenase(PC00092)
g12569	T2T_C57BL_6J#1#chr2	37946654	37949060	2407	5	321	ENSMUSP00000028283	Lcn4	transfer/carrier protein(PC00219)		g7323	T2T_CAST_EiJ#2#chr14	74174495	74181168	6674	3	207	No BLAST Hit	No BLAST Hit	-
g12570	T2T_C57BL_6J#1#chr2	38028864	38033717	4854	6	546	ENSMUSP00000059353	Lcn10	transfer/carrier protein(PC00219)		g7680	T2T_CAST_EiJ#2#chr15	19758280	19776229	17950	4	990	ENSMUSP00000072236	Ugt3a1	-
g13012	T2T_C57BL_6J#1#chr2	85905749	85912203	6455	3	291	No BLAST Hit	No BLAST Hit	-		g7683	T2T_CAST_EiJ#2#chr15	19898032	19906578	8547	4	990	ENSMUSP00000072236	Ugt3a1	-
g14101	T2T_C57BL_6J#1#chr2	185052421	185054569	2149	3	249	No BLAST Hit	No BLAST Hit	-		g7895	T2T_CAST_EiJ#2#chr15	69417743	69418555	813	3	1560	ENSMUSP00000071616	Rpl7	ribosomal protein(PC00202)
g14151	T2T_C57BL_6J#1#chr2	189435246	189435974	729	3	969	ENSMUSP00000007007	Wtap	-		g7906	T2T_CAST_EiJ#2#chr15	70908785	70912214	3430	6	1047	ENSMUSP00000094151	A1bg	immunoglobulin receptor superfamily(PC00124)
g14209	T2T_C57BL_6J#1#chr2	192206145	192212774	6630	4	1863	ENSMUSP00000090395	Zfp1007	-		g7913	T2T_CAST_EiJ#2#chr15	73356561	73358495	1935	3	3795	No BLAST Hit	No BLAST Hit	-
g14212	T2T_C57BL_6J#1#chr3	2019231	2022114	2884	3	273	ENSMUSP00000080066	Sfi1	-		g7919	T2T_CAST_EiJ#2#chr15	74003807	74005992	2186	3	621	No BLAST Hit	No BLAST Hit	-
g15114	T2T_C57BL_6J#1#chr3	120044869	120045923	1055	4	405	No BLAST Hit	No BLAST Hit	-		g7921	T2T_CAST_EiJ#2#chr15	74041943	74051274	9332	8	1371	No BLAST Hit	No BLAST Hit	-
g15125	T2T_C57BL_6J#1#chr3	120545812	120546700	889	3	453	ENSMUSP00000078134	Chia1	glycosidase(PC00110)		g7986	T2T_CAST_EiJ#2#chr15	85395160	85398574	3415	3	336	ENSMUSP00000140722	Ly6c1	-
g15193	T2T_C57BL_6J#1#chr3	127570312	127579332	9021	9	1296	ENSMUSP00000096264	Amy2a2	-		g7989	T2T_CAST_EiJ#2#chr15	85542975	85544924	1950	3	423	ENSMUSP00000134982	Ly6l	-
g15317	T2T_C57BL_6J#1#chr3	148226578	148228471	1894	3	276	No BLAST Hit	No BLAST Hit	-		g8212	T2T_CAST_EiJ#2#chr15	92725830	92726739	910	3	381	ENSMUSP00000060524	Cyp2d40	-
g15377	T2T_C57BL_6J#1#chr3	158024723	158033762	9040	3	345	No BLAST Hit	No BLAST Hit	-		g8213	T2T_CAST_EiJ#2#chr15	92726768	92728471	1704	5	621	ENSMUSP00000158952	Cyp2d13	-
g15380	T2T_C57BL_6J#1#chr3	158669647	158676727	7081	3	336	No BLAST Hit	No BLAST Hit	-		g8340	T2T_CAST_EiJ#2#chr15	107134836	107138970	4135	3	384	No BLAST Hit	No BLAST Hit	-
g15384	T2T_C57BL_6J#1#chr3	159323006	159334409	11404	4	591	ENSMUSP00000029923	Clca4a	-		g8537	T2T_CAST_EiJ#2#chr16	3895378	3902194	6817	6	555	No BLAST Hit	No BLAST Hit	-
g15450	T2T_C57BL_6J#1#chr3	170718508	170720400	1893	3	3729	ENSMUSP00000109249	Cnbp	RNA metabolism protein(PC00031)		g8538	T2T_CAST_EiJ#2#chr16	3902229	3905987	3759	8	1092	ENSMUSP00000067261	Sfi1	-
g15703	T2T_C57BL_6J#1#chr4	48272064	48273830	1767	3	4281	ENSMUSP00000032138	Cnbp	RNA metabolism protein(PC00031)		g8545	T2T_CAST_EiJ#2#chr16	14235735	14239516	3782	8	1092	ENSMUSP00000067261	Sfi1	-
g15980	T2T_C57BL_6J#1#chr4	74046088	74048631	2544	5	471	ENSMUSP00000073667	Mup20	transfer/carrier protein(PC00219)		g8554	T2T_CAST_EiJ#2#chr16	19258224	19258895	672	3	216	No BLAST Hit	No BLAST Hit	-
g16347	T2T_C57BL_6J#1#chr4	127321163	127321755	593	4	1014	ENSMUSP00000135445	Ap2b1	membrane traffic protein(PC00150)		g8557	T2T_CAST_EiJ#2#chr16	23813299	23817061	3763	8	1092	ENSMUSP00000067261	Sfi1	-
g16952	T2T_C57BL_6J#1#chr4	161676392	161682555	6164	3	1308	ENSMUSP00000101360	Zfp984	C2H2 zinc finger transcription factor(PC00248)		g8560	T2T_CAST_EiJ#2#chr16	28979266	28983038	3773	8	1092	ENSMUSP00000067261	Sfi1	-
g16990	T2T_C57BL_6J#1#chr4	163042260	163043891	1632	3	345	No BLAST Hit	No BLAST Hit	-		g8561	T2T_CAST_EiJ#2#chr16	30747313	30751077	3765	8	1092	ENSMUSP00000067261	Sfi1	-
g17134	T2T_C57BL_6J#1#chr4	171304990	171324169	19180	7	1008	ENSMUSP00000008579	Rdh13	glycosyltransferase(PC00111)		g8607	T2T_CAST_EiJ#2#chr16	39026469	39038613	12145	8	1458	No BLAST Hit	No BLAST Hit	-
g17136	T2T_C57BL_6J#1#chr4	171394776	171406232	11457	6	2547	ENSMUSP00000157307	Vmn2r129	G-protein coupled receptor(PC00021)		g8847	T2T_CAST_EiJ#2#chr16	58645082	58714452	69371	3	261	No BLAST Hit	No BLAST Hit	-
g17223	T2T_C57BL_6J#1#chr5	18008381	18012756	4376	5	753	ENSMUSP00000115668	Speer3	-		g9161	T2T_CAST_EiJ#2#chr16	112082007	112083713	1707	3	213	No BLAST Hit	No BLAST Hit	-
g17424	T2T_C57BL_6J#1#chr5	37163064	37166228	3165	3	492	ENSMUSP00000119905	Sfi1	-		g9184	T2T_CAST_EiJ#2#chr16	120422912	120432951	10040	3	213	No BLAST Hit	No BLAST Hit	-
g17619	T2T_C57BL_6J#1#chr5	64634402	64635505	1104	3	1941	No BLAST Hit	No BLAST Hit	-		g9256	T2T_CAST_EiJ#2#chr16	127294011	127300893	6883	3	885	ENSMUSP00000049394	Cbr1	reductase(PC00198)
g18078	T2T_C57BL_6J#1#chr5	115211189	115212656	1468	4	675	ENSMUSP00000052977	Vmn2r13	G-protein coupled receptor(PC00021)		g9314	T2T_CAST_EiJ#2#chr17	6388416	6392185	3770	8	1092	ENSMUSP00000067261	Sfi1	-
g18084	T2T_C57BL_6J#1#chr5	115889103	115890126	1024	3	396	ENSMUSP00000159447	Ppp2r3d	protein phosphatase(PC00195)		g9318	T2T_CAST_EiJ#2#chr17	17147849	17160402	12554	3	297	ENSMUSP00000122705	Pisd	decarboxylase(PC00089)
g18089	T2T_C57BL_6J#1#chr5	116120508	116134046	13539	4	1491	ENSMUSP00000108166	4930522L14Rik	C2H2 zinc finger transcription factor(PC00248)		g9319	T2T_CAST_EiJ#2#chr17	17197071	17198645	1575	3	201	ENSMUSP00000045077	Nlrp2	defense/immunity protein(PC00090)
g18908	T2T_C57BL_6J#1#chr6	39433470	39464774	31305	6	579	ENSMUSP00000159746	AB010352	-		g9338	T2T_CAST_EiJ#2#chr17	20514158	20520396	6239	7	639	ENSMUSP00000086333	Tmem181a	-
g18938	T2T_C57BL_6J#1#chr6	44538138	44543896	5759	3	201	No BLAST Hit	No BLAST Hit	-		g9341	T2T_CAST_EiJ#2#chr17	20660672	20666910	6239	7	639	ENSMUSP00000086333	Tmem181a	-
g19252	T2T_C57BL_6J#1#chr6	76916892	76923179	6288	3	762	No BLAST Hit	No BLAST Hit	-		g9344	T2T_CAST_EiJ#2#chr17	20807146	20813382	6237	7	639	ENSMUSP00000086333	Tmem181a	-
g19382	T2T_C57BL_6J#1#chr6	87655547	87657100	1554	3	2841	ENSMUSP00000125038	Gm8113	-		g9345	T2T_CAST_EiJ#2#chr17	20959696	20965780	6085	7	639	ENSMUSP00000086333	Tmem181a	-
g19491	T2T_C57BL_6J#1#chr6	96144459	96145521	1063	4	813	No BLAST Hit	No BLAST Hit	-		g9346	T2T_CAST_EiJ#2#chr17	20967978	20984698	16721	7	570	ENSMUSP00000086333	Tmem181a	-
g19606	T2T_C57BL_6J#1#chr6	116292015	116293274	1260	3	2463	No BLAST Hit	No BLAST Hit	-		g9349	T2T_CAST_EiJ#2#chr17	21119784	21125869	6086	7	639	ENSMUSP00000086333	Tmem181a	-
g19753	T2T_C57BL_6J#1#chr6	130885943	130902997	17055	7	762	ENSMUSP00000080469	Mug2	protease inhibitor(PC00191)		g9357	T2T_CAST_EiJ#2#chr17	21437275	21443269	5995	7	639	ENSMUSP00000086333	Tmem181a	-
g20030	T2T_C57BL_6J#1#chr6	154630755	154632554	1800	3	3405	ENSMUSP00000109249	Cnbp	RNA metabolism protein(PC00031)		g9358	T2T_CAST_EiJ#2#chr17	21445472	21461941	16470	15	1353	ENSMUSP00000156382	Tmem181a	-
g20073	T2T_C57BL_6J#1#chr7	305542	312416	6875	10	1995	ENSMUSP00000159851	Sts	hydrolase(PC00121)		g9431	T2T_CAST_EiJ#2#chr17	28709863	28726073	16211	3	384	ENSMUSP00000156382	Tmem181a	-
g20074	T2T_C57BL_6J#1#chr7	484976	489127	4152	17	1005	No BLAST Hit	No BLAST Hit	-		g9434	T2T_CAST_EiJ#2#chr17	28984739	28985568	830	3	204	No BLAST Hit	No BLAST Hit	-
g20075	T2T_C57BL_6J#1#chr7	607769	610204	2436	8	702	No BLAST Hit	No BLAST Hit	-		g9435	T2T_CAST_EiJ#2#chr17	29030189	29031018	830	3	204	No BLAST Hit	No BLAST Hit	-
g20128	T2T_C57BL_6J#1#chr7	15714135	15716806	2672	6	957	ENSMUSP00000077546	Pirb	immunoglobulin receptor superfamily(PC00124)		g9469	T2T_CAST_EiJ#2#chr17	32272723	32277098	4376	4	1878	No BLAST Hit	No BLAST Hit	-
g20130	T2T_C57BL_6J#1#chr7	15721288	15722942	1655	4	960	ENSMUSP00000074055	Zfp772	C2H2 zinc finger transcription factor(PC00248)		g9522	T2T_CAST_EiJ#2#chr17	38163817	38167982	4166	3	2037	ENSMUSP00000101365	Zfp268	C2H2 zinc finger transcription factor(PC00248)
g20216	T2T_C57BL_6J#1#chr7	18814750	18818626	3877	3	225	ENSMUSP00000074055	Zfp772	C2H2 zinc finger transcription factor(PC00248)		g9624	T2T_CAST_EiJ#2#chr17	40930042	40933287	3246	3	297	No BLAST Hit	No BLAST Hit	-
g20223	T2T_C57BL_6J#1#chr7	19533218	19537049	3832	3	225	ENSMUSP00000074055	Zfp772	C2H2 zinc finger transcription factor(PC00248)		g9768	T2T_CAST_EiJ#2#chr17	48268548	48273078	4531	4	387	ENSMUSP00000038540	Pdxk	kinase(PC00137)
g20230	T2T_C57BL_6J#1#chr7	20303116	20306947	3832	3	225	ENSMUSP00000074055	Zfp772	C2H2 zinc finger transcription factor(PC00248)		g9779	T2T_CAST_EiJ#2#chr17	48771723	48773066	1344	3	981	ENSMUSP00000125038	Gm8113	-
g20238	T2T_C57BL_6J#1#chr7	21048240	21052067	3828	3	225	ENSMUSP00000074055	Zfp772	C2H2 zinc finger transcription factor(PC00248)		g9874	T2T_CAST_EiJ#2#chr17	51167870	51169609	1740	4	264	No BLAST Hit	No BLAST Hit	-
g20263	T2T_C57BL_6J#1#chr7	22641674	22643079	1406	3	372	ENSMUSP00000146450	Aurkc	non-receptor serine/threonine protein kinase(PC00167)		g9880	T2T_CAST_EiJ#2#chr17	51214846	51217333	2488	3	1638	No BLAST Hit	No BLAST Hit	-
g20265	T2T_C57BL_6J#1#chr7	22762422	22768710	6289	5	549	ENSMUSP00000146450	Aurkc	non-receptor serine/threonine protein kinase(PC00167)		g9898	T2T_CAST_EiJ#2#chr17	51401765	51402362	598	6	591	No BLAST Hit	No BLAST Hit	-
g20267	T2T_C57BL_6J#1#chr7	23154995	23159240	4246	3	1524	ENSMUSP00000118506	Zscan4c	C2H2 zinc finger transcription factor(PC00248)		g9907	T2T_CAST_EiJ#2#chr17	51672194	51674840	2647	7	978	ENSMUSP00000134004	H2-K1	major histocompatibility complex protein(PC00149)
g20270	T2T_C57BL_6J#1#chr7	23645571	23669134	23564	6	2763	ENSMUSP00000126979	Vmn2r53	G-protein coupled receptor(PC00021)		g9908	T2T_CAST_EiJ#2#chr17	51710219	51713979	3761	12	2109	ENSMUSP00000158220	H2-K1	major histocompatibility complex protein(PC00149)
g20306	T2T_C57BL_6J#1#chr7	25798932	25809870	10939	4	261	ENSMUSP00000122007	Nlrp5	defense/immunity protein(PC00090)		g9909	T2T_CAST_EiJ#2#chr17	51743444	51746928	3485	10	1893	ENSMUSP00000134570	H2-D1	-
g20310	T2T_C57BL_6J#1#chr7	26256738	26258346	1609	3	1008	ENSMUSP00000133427	Obox3	homeodomain transcription factor(PC00119)		g9910	T2T_CAST_EiJ#2#chr17	51802398	51806218	3821	7	1035	ENSMUSP00000025181	H2-K1	major histocompatibility complex protein(PC00149)
g20325	T2T_C57BL_6J#1#chr7	27389466	27396326	6861	7	954	ENSMUSP00000128952	Gm9376	-		g9911	T2T_CAST_EiJ#2#chr17	51842333	51846198	3866	14	2097	ENSMUSP00000134004	H2-K1	major histocompatibility complex protein(PC00149)
g20374	T2T_C57BL_6J#1#chr7	29165611	29174993	9383	5	1557	ENSMUSP00000004657	Psg19	immunoglobulin receptor superfamily(PC00124)		g9915	T2T_CAST_EiJ#2#chr17	51947687	51952047	4361	7	1050	ENSMUSP00000134570	H2-D1	-
g20540	T2T_C57BL_6J#1#chr7	36744285	36747207	2923	4	666	ENSMUSP00000005669	Cyp2b13	oxygenase(PC00177)		g9966	T2T_CAST_EiJ#2#chr17	52900480	52902177	1698	4	771	ENSMUSP00000039908	H2-M10.6	major histocompatibility complex protein(PC00149)
g20609	T2T_C57BL_6J#1#chr7	39237610	39238225	616	3	432	ENSMUSP00000080384	Ifnl2	-		g10143	T2T_CAST_EiJ#2#chr17	64993591	65006296	12706	4	597	ENSMUSP00000156705	Trem5	-
g20644	T2T_C57BL_6J#1#chr7	40285197	40298520	13324	5	9288	ENSMUSP00000146420	Wdr97	-		g10231	T2T_CAST_EiJ#2#chr17	73504945	73505466	522	3	366	No BLAST Hit	No BLAST Hit	-
g20798	T2T_C57BL_6J#1#chr7	48925294	48928992	3699	4	4851	ENSMUSP00000078695	Gm5591	-		g10260	T2T_CAST_EiJ#2#chr17	77815091	77816989	1899	3	3732	No BLAST Hit	No BLAST Hit	-
g20809	T2T_C57BL_6J#1#chr7	49573471	49577170	3700	4	4851	ENSMUSP00000078695	Gm5591	-		g10331	T2T_CAST_EiJ#2#chr17	89821234	89824906	3673	3	351	No BLAST Hit	No BLAST Hit	-
g20814	T2T_C57BL_6J#1#chr7	49845956	49849655	3700	4	4851	ENSMUSP00000078695	Gm5591	-		g10410	T2T_CAST_EiJ#2#chr17	98496277	98498178	1902	5	5487	No BLAST Hit	No BLAST Hit	-
g21115	T2T_C57BL_6J#1#chr7	71458852	71468695	9844	4	285	No BLAST Hit	No BLAST Hit	-		g10491	T2T_CAST_EiJ#2#chr17	109355463	109357289	1827	3	3546	No BLAST Hit	No BLAST Hit	-
g21127	T2T_C57BL_6J#1#chr7	73288874	73326512	37639	4	822	No BLAST Hit	No BLAST Hit	-		g10501	T2T_CAST_EiJ#2#chr17	111449006	111464920	15915	3	297	ENSMUSP00000077378	Zfp781a	-
g21133	T2T_C57BL_6J#1#chr7	74183206	74185911	2706	3	219	No BLAST Hit	No BLAST Hit	-		g10566	T2T_CAST_EiJ#2#chr18	13125693	13142081	16389	3	204	No BLAST Hit	No BLAST Hit	-
g21149	T2T_C57BL_6J#1#chr7	76286030	76299970	13941	4	285	No BLAST Hit	No BLAST Hit	-		g10584	T2T_CAST_EiJ#2#chr18	15339716	15341774	2059	3	345	No BLAST Hit	No BLAST Hit	-
g21188	T2T_C57BL_6J#1#chr7	82723575	82785308	61734	3	420	No BLAST Hit	No BLAST Hit	-		g10780	T2T_CAST_EiJ#2#chr18	39751526	39825889	74364	3	252	No BLAST Hit	No BLAST Hit	-
g21448	T2T_C57BL_6J#1#chr7	113911952	113912800	849	3	606	ENSMUSP00000031617	Rpl6	ribosomal protein(PC00202)		g11069	T2T_CAST_EiJ#2#chr18	84243159	84245030	1872	3	3675	No BLAST Hit	No BLAST Hit	-
g22163	T2T_C57BL_6J#1#chr7	155364725	155375413	10689	3	222	No BLAST Hit	No BLAST Hit	-		g11380	T2T_CAST_EiJ#2#chr19	20894779	20897209	2431	3	237	No BLAST Hit	No BLAST Hit	-
g22233	T2T_C57BL_6J#1#chr8	5816657	5819147	2491	3	372	ENSMUSP00000126070	Cd209b	-		g11451	T2T_CAST_EiJ#2#chr19	23946280	23949793	3514	3	2034	No BLAST Hit	No BLAST Hit	-
g22289	T2T_C57BL_6J#1#chr8	14230299	14233765	3467	3	213	No BLAST Hit	No BLAST Hit	-		g11485	T2T_CAST_EiJ#2#chr19	31472309	31477161	4853	6	705	No BLAST Hit	No BLAST Hit	-
g22342	T2T_C57BL_6J#1#chr8	21506722	21516398	9677	7	789	ENSMUSP00000074681	Cdh11	cadherin(PC00057)		g11494	T2T_CAST_EiJ#2#chr19	32968543	32971202	2660	3	246	ENSMUSP00000090803	Crk	scaffold/adaptor protein(PC00226)
g22343	T2T_C57BL_6J#1#chr8	21622512	21633798	11287	4	783	ENSMUSP00000074681	Cdh11	cadherin(PC00057)		g11530	T2T_CAST_EiJ#2#chr19	37002950	37004854	1905	3	3699	No BLAST Hit	No BLAST Hit	-
g22346	T2T_C57BL_6J#1#chr8	21783073	21794337	11265	4	798	ENSMUSP00000074681	Cdh11	cadherin(PC00057)		g11782	T2T_CAST_EiJ#2#chr19	61231564	61233435	1872	3	3687	No BLAST Hit	No BLAST Hit	-
g22349	T2T_C57BL_6J#1#chr8	21896193	21909664	13472	3	828	ENSMUSP00000099449	Nsfl1c	protein-binding activity modulator(PC00095)		g11786	T2T_CAST_EiJ#2#chr19	61814980	61816878	1899	5	5535	No BLAST Hit	No BLAST Hit	-
g22350	T2T_C57BL_6J#1#chr8	21909780	21920934	11155	4	672	ENSMUSP00000074681	Cdh11	cadherin(PC00057)		g11867	T2T_CAST_EiJ#2#chr2	6507095	6510878	3784	8	1092	ENSMUSP00000067261	Sfi1	-
g22353	T2T_C57BL_6J#1#chr8	22053403	22064802	11400	4	750	ENSMUSP00000074681	Cdh11	cadherin(PC00057)		g11887	T2T_CAST_EiJ#2#chr2	13006539	13025834	19296	25	3099	ENSMUSP00000108755	Mroh2a	-
g22355	T2T_C57BL_6J#1#chr8	22190919	22202188	11270	4	798	ENSMUSP00000074681	Cdh11	cadherin(PC00057)		g11892	T2T_CAST_EiJ#2#chr2	15733558	15752855	19298	25	3099	ENSMUSP00000108755	Mroh2a	-
g22357	T2T_C57BL_6J#1#chr8	22325676	22334690	9015	3	420	ENSMUSP00000074681	Cdh11	cadherin(PC00057)		g12024	T2T_CAST_EiJ#2#chr2	37481148	37483076	1929	5	5532	No BLAST Hit	No BLAST Hit	-
g22361	T2T_C57BL_6J#1#chr8	22610834	22622100	11267	4	798	ENSMUSP00000074681	Cdh11	cadherin(PC00057)		g12126	T2T_CAST_EiJ#2#chr2	42200020	42204798	4779	6	546	ENSMUSP00000059353	Lcn10	transfer/carrier protein(PC00219)
g22363	T2T_C57BL_6J#1#chr8	22751605	22766571	14967	5	741	ENSMUSP00000074681	Cdh11	cadherin(PC00057)		g12128	T2T_CAST_EiJ#2#chr2	42244876	42249838	4963	6	546	ENSMUSP00000059353	Lcn10	transfer/carrier protein(PC00219)
g22365	T2T_C57BL_6J#1#chr8	22903241	22914627	11387	4	750	ENSMUSP00000074681	Cdh11	cadherin(PC00057)		g12344	T2T_CAST_EiJ#2#chr2	54448214	54450210	1997	4	552	ENSMUSP00000080374	Golga2	membrane traffic protein(PC00150)
g22369	T2T_C57BL_6J#1#chr8	23432221	23441898	9678	4	366	ENSMUSP00000074681	Cdh11	cadherin(PC00057)		g12681	T2T_CAST_EiJ#2#chr2	103055537	103057336	1800	3	3525	No BLAST Hit	No BLAST Hit	-
g22371	T2T_C57BL_6J#1#chr8	23690603	23705704	15102	9	1443	ENSMUSP00000074681	Cdh11	cadherin(PC00057)		g12851	T2T_CAST_EiJ#2#chr2	121249325	121317601	68277	17	2598	No BLAST Hit	No BLAST Hit	-
g22372	T2T_C57BL_6J#1#chr8	23808423	23823428	15006	5	741	ENSMUSP00000074681	Cdh11	cadherin(PC00057)		g12858	T2T_CAST_EiJ#2#chr2	122875323	122884122	8800	4	279	No BLAST Hit	No BLAST Hit	-
g22375	T2T_C57BL_6J#1#chr8	23950568	23961852	11285	4	798	ENSMUSP00000074681	Cdh11	cadherin(PC00057)		g12919	T2T_CAST_EiJ#2#chr2	132568366	132570168	1803	3	3540	No BLAST Hit	No BLAST Hit	-
g22376	T2T_C57BL_6J#1#chr8	24121688	24132954	11267	4	750	ENSMUSP00000074681	Cdh11	cadherin(PC00057)		g13175	T2T_CAST_EiJ#2#chr2	153574029	153575888	1860	3	3651	No BLAST Hit	No BLAST Hit	-
g22379	T2T_C57BL_6J#1#chr8	24248522	24263521	15000	9	1539	ENSMUSP00000074681	Cdh11	cadherin(PC00057)		g13219	T2T_CAST_EiJ#2#chr2	161383630	161385501	1872	3	3687	No BLAST Hit	No BLAST Hit	-
g22609	T2T_C57BL_6J#1#chr8	54228970	54230868	1899	3	3690	ENSMUSP00000109249	Cnbp	RNA metabolism protein(PC00031)		g13244	T2T_CAST_EiJ#2#chr2	164150416	164154038	3623	3	426	ENSMUSP00000105564	Cst5	-
g22766	T2T_C57BL_6J#1#chr8	66426312	66428159	1848	3	3639	ENSMUSP00000109249	Cnbp	RNA metabolism protein(PC00031)		g13326	T2T_CAST_EiJ#2#chr2	168814775	168821293	6519	7	618	ENSMUSP00000046080	Bpifa2	-
g22814	T2T_C57BL_6J#1#chr8	73180363	73191827	11465	4	936	ENSMUSP00000074681	Cdh11	cadherin(PC00057)		g13328	T2T_CAST_EiJ#2#chr2	168862409	168867699	5291	5	372	ENSMUSP00000046080	Bpifa2	-
g22903	T2T_C57BL_6J#1#chr8	75399124	75400128	1005	4	459	ENSMUSP00000158607	Arhgap33os	-		g13574	T2T_CAST_EiJ#2#chr2	188378386	188381063	2678	4	270	ENSMUSP00000124690	Ppp4r1	-
g22936	T2T_C57BL_6J#1#chr8	77485927	77486690	764	3	1302	ENSMUSP00000158607	Arhgap33os	-		g13613	T2T_CAST_EiJ#2#chr2	191143438	191150304	6867	5	1722	ENSMUSP00000119262	Gm14295	C2H2 zinc finger transcription factor(PC00248)
g23165	T2T_C57BL_6J#1#chr8	101178512	101179910	1399	3	2199	ENSMUSP00000018727	G3bp1	RNA metabolism protein(PC00031)		g13627	T2T_CAST_EiJ#2#chr2	191899155	191906746	7592	4	1125	ENSMUSP00000104575	Gm14403	C2H2 zinc finger transcription factor(PC00248)
g23203	T2T_C57BL_6J#1#chr8	108428519	108430558	2040	5	546	ENSMUSP00000034346	Ces2a	esterase(PC00097)		g13936	T2T_CAST_EiJ#2#chr3	45849169	45851732	2564	3	306	No BLAST Hit	No BLAST Hit	-
g23205	T2T_C57BL_6J#1#chr8	108513693	108517560	3868	9	1254	ENSMUSP00000058567	Ces2c	esterase(PC00097)		g13958	T2T_CAST_EiJ#2#chr3	49367295	49379107	11813	3	261	No BLAST Hit	No BLAST Hit	-
g23546	T2T_C57BL_6J#1#chr8	133100048	133103211	3164	3	1899	ENSMUSP00000090395	Zfp1007	-		g13985	T2T_CAST_EiJ#2#chr3	55748981	55779963	30983	4	270	No BLAST Hit	No BLAST Hit	-
g23957	T2T_C57BL_6J#1#chr9	58108808	58112957	4150	3	213	No BLAST Hit	No BLAST Hit	-		g14251	T2T_CAST_EiJ#2#chr3	98289783	98295466	5684	20	3165			-
g24036	T2T_C57BL_6J#1#chr9	64255903	64269056	13154	5	1707	ENSMUSP00000091375	Nxpe4	-		g14418	T2T_CAST_EiJ#2#chr3	105725610	105734066	8457	9	1317	ENSMUSP00000102893	Cgn	-
g24344	T2T_C57BL_6J#1#chr9	91355446	91362168	6723	5	636	ENSMUSP00000046905	Leo1	DNA-directed RNA polymerase(PC00019)		g14608	T2T_CAST_EiJ#2#chr3	117404802	117408683	3882	12	1827	ENSMUSP00000078134	Chia1	-
g24403	T2T_C57BL_6J#1#chr9	99108038	99112509	4472	3	225	No BLAST Hit	No BLAST Hit	-		g14612	T2T_CAST_EiJ#2#chr3	117690910	117717854	26945	11	1197	ENSMUSP00000080851	Chil4	glycosidase(PC00110)
g24440	T2T_C57BL_6J#1#chr9	104459174	104460200	1027	3	627	No BLAST Hit	No BLAST Hit	-		g14613	T2T_CAST_EiJ#2#chr3	117783973	117791383	7411	9	1296	ENSMUSP00000053923	Chil3	glycosidase(PC00110)
g24872	T2T_C57BL_6J#1#chr9	140005827	140019447	13621	4	2418	ENSMUSP00000119262	Gm14295	C2H2 zinc finger transcription factor(PC00248)		g14614	T2T_CAST_EiJ#2#chr3	117795882	117799492	3611	3	396	ENSMUSP00000080851	Chil4	glycosidase(PC00110)
g24874	T2T_C57BL_6J#1#chr9	140377191	140391830	14640	4	2694	ENSMUSP00000119262	Gm14295	C2H2 zinc finger transcription factor(PC00248)		g14615	T2T_CAST_EiJ#2#chr3	117866368	117867702	1335	3	321	ENSMUSP00000053923	Chil3	glycosidase(PC00110)
											g14694	T2T_CAST_EiJ#2#chr3	124710569	124719618	9050	10	1527	ENSMUSP00000096264	Amy2a2	-
											g14741	T2T_CAST_EiJ#2#chr3	132941287	132946975	5689	3	330	No BLAST Hit	No BLAST Hit	-
											g14882	T2T_CAST_EiJ#2#chr3	153948447	153967135	18689	10	1764	ENSMUSP00000029936	Gbp2b	-
											g14895	T2T_CAST_EiJ#2#chr3	156246729	156257743	11015	9	1917	ENSMUSP00000159165	Clca4a	-
											g14971	T2T_CAST_EiJ#2#chr4	1064346	1068096	3751	8	1092	ENSMUSP00000067261	Sfi1	-
											g15130	T2T_CAST_EiJ#2#chr4	29457046	29458998	1953	3	3756	No BLAST Hit	No BLAST Hit	-
											g15344	T2T_CAST_EiJ#2#chr4	48353433	48356855	3423	3	1263	ENSMUSP00000080256	Acnat2	esterase(PC00097)
											g15444	T2T_CAST_EiJ#2#chr4	60991656	60994187	2532	4	399	ENSMUSP00000030044	Orm1	-
											g15767	T2T_CAST_EiJ#2#chr4	111826870	111827462	593	4	1014	ENSMUSP00000135445	Ap2b1	membrane traffic protein(PC00150)
											g15820	T2T_CAST_EiJ#2#chr4	113737987	113738944	958	3	417	ENSMUSP00000020378	Best3	ion channel(PC00133)
											g15821	T2T_CAST_EiJ#2#chr4	113738974	113740389	1416	4	297	ENSMUSP00000147837	Best2	-
											g16042	T2T_CAST_EiJ#2#chr4	126929991	126931456	1466	3	291	No BLAST Hit	No BLAST Hit	-
											g16210	T2T_CAST_EiJ#2#chr4	135570767	135580608	9842	3	315	No BLAST Hit	No BLAST Hit	-
											g16316	T2T_CAST_EiJ#2#chr4	142783370	142788866	5497	3	1632	ENSMUSP00000113561	Zfp534	C2H2 zinc finger transcription factor(PC00248)
											g16337	T2T_CAST_EiJ#2#chr4	143523687	143529951	6265	3	1392	ENSMUSP00000101365	Zfp268	C2H2 zinc finger transcription factor(PC00248)
											g16340	T2T_CAST_EiJ#2#chr4	143656704	143662951	6248	3	1392	ENSMUSP00000101365	Zfp268	C2H2 zinc finger transcription factor(PC00248)
											g16354	T2T_CAST_EiJ#2#chr4	144474989	144481542	6554	3	1644	ENSMUSP00000101360	Zfp984	C2H2 zinc finger transcription factor(PC00248)
											g16358	T2T_CAST_EiJ#2#chr4	144638031	144643141	5111	3	1128	ENSMUSP00000068021	Zfp982	C2H2 zinc finger transcription factor(PC00248)
											g16368	T2T_CAST_EiJ#2#chr4	145184453	145189567	5115	3	1128	ENSMUSP00000068021	Zfp982	C2H2 zinc finger transcription factor(PC00248)
											g16374	T2T_CAST_EiJ#2#chr4	145567884	145574425	6542	3	1644	ENSMUSP00000101360	Zfp984	C2H2 zinc finger transcription factor(PC00248)
											g16378	T2T_CAST_EiJ#2#chr4	145730951	145736069	5119	3	1128	ENSMUSP00000068021	Zfp982	C2H2 zinc finger transcription factor(PC00248)
											g16394	T2T_CAST_EiJ#2#chr4	146592660	146597803	5144	3	1128	ENSMUSP00000068021	Zfp982	C2H2 zinc finger transcription factor(PC00248)
											g16413	T2T_CAST_EiJ#2#chr4	147706574	147706971	398	3	729	ENSMUSP00000008036	Rplp1	ribosomal protein(PC00202)
											g16594	T2T_CAST_EiJ#2#chr4	157444306	157448951	4646	6	807	ENSMUSP00000008579	Rdh13	glycosyltransferase(PC00111)
											g16608	T2T_CAST_EiJ#2#chr5	11744794	11746569	1776	3	429	ENSMUSP00000115668	Speer3	-
											g16676	T2T_CAST_EiJ#2#chr5	22515943	22520313	4371	5	774	ENSMUSP00000115668	Speer3	-
											g16815	T2T_CAST_EiJ#2#chr5	38450267	38459591	9325	6	786	ENSMUSP00000012734	Dnajb6	chaperone(PC00072)
											g16821	T2T_CAST_EiJ#2#chr5	38835093	38847458	12366	7	924	ENSMUSP00000026846	Tyms	methyltransferase(PC00155)
											g17092	T2T_CAST_EiJ#2#chr5	79066199	79067983	1785	3	3504	No BLAST Hit	No BLAST Hit	-
											g17299	T2T_CAST_EiJ#2#chr5	106347041	106350055	3015	3	273	No BLAST Hit	No BLAST Hit	-
											g17356	T2T_CAST_EiJ#2#chr5	111672433	111684599	12167	3	441	ENSMUSP00000098521	Gbp9	heterotrimeric G-protein(PC00117)
											g17403	T2T_CAST_EiJ#2#chr5	115883660	115884808	1149	3	534	ENSMUSP00000159447	Ppp2r3d	-
											g17410	T2T_CAST_EiJ#2#chr5	116173765	116183157	9393	4	1749	ENSMUSP00000108166	4930522L14Rik	-
											g17558	T2T_CAST_EiJ#2#chr5	127288854	127304889	16036	7	1104	ENSMUSP00000079198	Oas1a	-
											g17834	T2T_CAST_EiJ#2#chr5	144615046	144622707	7662	4	1560	ENSMUSP00000123835	Nxpe5	-
											g17995	T2T_CAST_EiJ#2#chr5	156150992	156173922	22931	15	1791	No BLAST Hit	No BLAST Hit	-
											g18021	T2T_CAST_EiJ#2#chr6	4018750	4021890	3141	3	441	ENSMUSP00000136649	ENSMUSG00000095041	-
											g18239	T2T_CAST_EiJ#2#chr6	47251121	47252992	1872	3	3687	No BLAST Hit	No BLAST Hit	-
											g18608	T2T_CAST_EiJ#2#chr6	81158320	81158881	562	4	756	ENSMUSP00000143746	Igkv6-13	immunoglobulin(PC00123)
											g18809	T2T_CAST_EiJ#2#chr6	100973445	100975319	1875	3	3681	No BLAST Hit	No BLAST Hit	-
											g19092	T2T_CAST_EiJ#2#chr6	135651478	135653253	1776	3	3498	No BLAST Hit	No BLAST Hit	-
											g19144	T2T_CAST_EiJ#2#chr6	139466185	139475637	9453	7	948	ENSMUSP00000032260	Clec2d	defense/immunity protein(PC00090)
											g19164	T2T_CAST_EiJ#2#chr6	141436859	141437653	795	3	1536	No BLAST Hit	No BLAST Hit	-
											g19182	T2T_CAST_EiJ#2#chr6	144049926	144051863	1938	3	3780	No BLAST Hit	No BLAST Hit	-
											g19243	T2T_CAST_EiJ#2#chr6	150158544	150160442	1899	5	5535	No BLAST Hit	No BLAST Hit	-
											g19329	T2T_CAST_EiJ#2#chr7	4243908	4247684	3777	8	1092	ENSMUSP00000067261	Sfi1	-
											g19444	T2T_CAST_EiJ#2#chr7	9941024	9944918	3895	3	225	ENSMUSP00000074055	Zfp772	C2H2 zinc finger transcription factor(PC00248)
											g19457	T2T_CAST_EiJ#2#chr7	12896142	12899583	3442	3	447	ENSMUSP00000152418	Nlrp4f	-
											g19458	T2T_CAST_EiJ#2#chr7	12900917	12907412	6496	3	792	ENSMUSP00000112441	Nlrp4a	defense/immunity protein(PC00090)
											g19468	T2T_CAST_EiJ#2#chr7	13879228	13883479	4252	3	1518	ENSMUSP00000118506	Zscan4c	C2H2 zinc finger transcription factor(PC00248)
											g19470	T2T_CAST_EiJ#2#chr7	14311509	14334921	23413	11	5181	ENSMUSP00000126979	Vmn2r53	G-protein coupled receptor(PC00021)
											g19498	T2T_CAST_EiJ#2#chr7	15447857	15502475	54619	6	858	ENSMUSP00000104165	Sult2a5	transferase(PC00220)
											g19507	T2T_CAST_EiJ#2#chr7	16238256	16247127	8872	4	540	ENSMUSP00000104080	Nlrp5	defense/immunity protein(PC00090)
											g19508	T2T_CAST_EiJ#2#chr7	16255647	16266590	10944	4	261	ENSMUSP00000122007	Nlrp5	defense/immunity protein(PC00090)
											g19509	T2T_CAST_EiJ#2#chr7	16354265	16355889	1625	3	1008	ENSMUSP00000133427	Obox3	homeodomain transcription factor(PC00119)
											g19510	T2T_CAST_EiJ#2#chr7	16427129	16428946	1818	3	1242	ENSMUSP00000134618	Obox5	homeodomain transcription factor(PC00119)
											g19516	T2T_CAST_EiJ#2#chr7	17113693	17115631	1939	3	1362	ENSMUSP00000096400	Obox5	homeodomain transcription factor(PC00119)
											g19523	T2T_CAST_EiJ#2#chr7	17548345	17550283	1939	3	1362	ENSMUSP00000096400	Obox5	homeodomain transcription factor(PC00119)
											g19541	T2T_CAST_EiJ#2#chr7	18486350	18494115	7766	8	1104	ENSMUSP00000128952	Gm9376	-
											g19542	T2T_CAST_EiJ#2#chr7	18497816	18500213	2398	3	363	ENSMUSP00000012279	Gsc2	homeodomain transcription factor(PC00119)
											g19543	T2T_CAST_EiJ#2#chr7	18503268	18505519	2252	3	432	ENSMUSP00000128952	Gm9376	-
											g19770	T2T_CAST_EiJ#2#chr7	27060641	27062541	1901	3	273	No BLAST Hit	No BLAST Hit	-
											g19784	T2T_CAST_EiJ#2#chr7	27489253	27495299	6047	3	321	ENSMUSP00000051496	Zfp607a	C2H2 zinc finger transcription factor(PC00248)
											g19833	T2T_CAST_EiJ#2#chr7	28567262	28572594	5333	8	906	ENSMUSP00000146429	Lgals4	extracellular matrix protein(PC00102)
											g19852	T2T_CAST_EiJ#2#chr7	29260122	29273303	13182	5	9321	ENSMUSP00000146420	Wdr97	-
											g19853	T2T_CAST_EiJ#2#chr7	29294229	29299059	4831	3	3150	ENSMUSP00000146420	Wdr97	-
											g19871	T2T_CAST_EiJ#2#chr7	29895586	29897441	1856	3	273	ENSMUSP00000034740	Nedd4	ubiquitin-protein ligase(PC00234)
											g19959	T2T_CAST_EiJ#2#chr7	32537923	32539108	1186	3	282	ENSMUSP00000103729	Scgb1b29	-
											g20006	T2T_CAST_EiJ#2#chr7	37627448	37629632	2185	4	1821	ENSMUSP00000078695	Gm5591	-
											g20010	T2T_CAST_EiJ#2#chr7	38107705	38111479	3775	4	5007	ENSMUSP00000078695	Gm5591	-
											g20022	T2T_CAST_EiJ#2#chr7	38698858	38702554	3697	4	4851	ENSMUSP00000078695	Gm5591	-
											g20025	T2T_CAST_EiJ#2#chr7	38808570	38833233	24664	5	1833	ENSMUSP00000083018	Zfp157	C2H2 zinc finger transcription factor(PC00248)
											g20026	T2T_CAST_EiJ#2#chr7	38846500	38857295	10796	5	1323	ENSMUSP00000083459	Zfp810	C2H2 zinc finger transcription factor(PC00248)
											g20041	T2T_CAST_EiJ#2#chr7	40767496	40771109	3614	4	4743	ENSMUSP00000103652	Gm5114	-
											g20042	T2T_CAST_EiJ#2#chr7	40830548	40832748	2201	4	1794	ENSMUSP00000078695	Gm5591	-
											g20048	T2T_CAST_EiJ#2#chr7	41077674	41081358	3685	4	4845	ENSMUSP00000078695	Gm5591	-
											g20078	T2T_CAST_EiJ#2#chr7	43503052	43504953	1902	3	3693	No BLAST Hit	No BLAST Hit	-
											g20101	T2T_CAST_EiJ#2#chr7	44159074	44161285	2212	3	483	ENSMUSP00000077879	Klk1b1	serine protease(PC00203)
											g20314	T2T_CAST_EiJ#2#chr7	59473389	59483243	9855	4	285	No BLAST Hit	No BLAST Hit	-
											g20318	T2T_CAST_EiJ#2#chr7	61199470	61262469	63000	3	630	No BLAST Hit	No BLAST Hit	-
											g20320	T2T_CAST_EiJ#2#chr7	62379626	62381054	1429	3	264	No BLAST Hit	No BLAST Hit	-
											g20371	T2T_CAST_EiJ#2#chr7	71479129	71481835	2707	3	273	No BLAST Hit	No BLAST Hit	-
											g20405	T2T_CAST_EiJ#2#chr7	79582745	79587850	5106	3	288	No BLAST Hit	No BLAST Hit	-
											g20704	T2T_CAST_EiJ#2#chr7	103836196	103837814	1619	3	444	ENSMUSP00000064865	Hbb-bh1	globin(PC00107)
											g20870	T2T_CAST_EiJ#2#chr7	108449575	108450519	945	3	1788	ENSMUSP00000075637	Or5p81	G-protein coupled receptor(PC00021)
											g21479	T2T_CAST_EiJ#2#chr8	22537122	22548384	11263	3	681	ENSMUSP00000074681	Cdh11	cadherin(PC00057)
											g21480	T2T_CAST_EiJ#2#chr8	22673025	22681512	8488	3	405	ENSMUSP00000074681	Cdh11	cadherin(PC00057)
											g21481	T2T_CAST_EiJ#2#chr8	22804607	22815889	11283	4	798	ENSMUSP00000074681	Cdh11	cadherin(PC00057)
											g21483	T2T_CAST_EiJ#2#chr8	23083823	23095157	11335	4	798	ENSMUSP00000074681	Cdh11	cadherin(PC00057)
											g21485	T2T_CAST_EiJ#2#chr8	23457559	23463637	6079	3	558	ENSMUSP00000074681	Cdh11	cadherin(PC00057)
											g21486	T2T_CAST_EiJ#2#chr8	23579908	23591373	11466	4	798	ENSMUSP00000074681	Cdh11	cadherin(PC00057)
											g21487	T2T_CAST_EiJ#2#chr8	23707175	23718608	11434	4	363	ENSMUSP00000074681	Cdh11	cadherin(PC00057)
											g21489	T2T_CAST_EiJ#2#chr8	23947717	23958975	11259	4	798	ENSMUSP00000074681	Cdh11	cadherin(PC00057)
											g21490	T2T_CAST_EiJ#2#chr8	24069940	24081229	11290	4	798	ENSMUSP00000074681	Cdh11	cadherin(PC00057)
											g21491	T2T_CAST_EiJ#2#chr8	24170258	24179997	9740	7	1059	ENSMUSP00000074681	Cdh11	cadherin(PC00057)
											g21492	T2T_CAST_EiJ#2#chr8	24287901	24302889	14989	5	741	ENSMUSP00000074681	Cdh11	cadherin(PC00057)
											g21493	T2T_CAST_EiJ#2#chr8	24388220	24392969	4750	3	279	ENSMUSP00000074681	Cdh11	cadherin(PC00057)
											g21495	T2T_CAST_EiJ#2#chr8	24780555	24788908	8354	3	420	ENSMUSP00000074681	Cdh11	cadherin(PC00057)
											g21496	T2T_CAST_EiJ#2#chr8	24899222	24914287	15066	5	693	ENSMUSP00000074681	Cdh11	cadherin(PC00057)
											g21500	T2T_CAST_EiJ#2#chr8	25909439	25920738	11300	4	798	ENSMUSP00000074681	Cdh11	cadherin(PC00057)
											g21503	T2T_CAST_EiJ#2#chr8	26685587	26696732	11146	4	642	ENSMUSP00000074681	Cdh11	cadherin(PC00057)
											g21504	T2T_CAST_EiJ#2#chr8	26805295	26820284	14990	5	741	ENSMUSP00000074681	Cdh11	cadherin(PC00057)
											g21507	T2T_CAST_EiJ#2#chr8	27713423	27724733	11311	4	798	ENSMUSP00000074681	Cdh11	cadherin(PC00057)
											g21510	T2T_CAST_EiJ#2#chr8	28609028	28624017	14990	5	741	ENSMUSP00000074681	Cdh11	cadherin(PC00057)
											g21514	T2T_CAST_EiJ#2#chr8	29502643	29513943	11301	4	798	ENSMUSP00000074681	Cdh11	cadherin(PC00057)
											g21517	T2T_CAST_EiJ#2#chr8	30483301	30493073	9773	4	501	ENSMUSP00000074681	Cdh11	cadherin(PC00057)
											g21768	T2T_CAST_EiJ#2#chr8	64739924	64741750	1827	3	3579	No BLAST Hit	No BLAST Hit	-
											g21879	T2T_CAST_EiJ#2#chr8	74250264	74257828	7565	3	255	No BLAST Hit	No BLAST Hit	-
											g21914	T2T_CAST_EiJ#2#chr8	79452400	79458389	5990	3	423	ENSMUSP00000074681	Cdh11	cadherin(PC00057)
											g21979	T2T_CAST_EiJ#2#chr8	81101891	81103185	1295	4	711	ENSMUSP00000158607	Arhgap33os	-
											g22049	T2T_CAST_EiJ#2#chr8	83960928	83962859	1932	3	3726	No BLAST Hit	No BLAST Hit	-
											g22281	T2T_CAST_EiJ#2#chr8	109686142	109687959	1818	7	7026	No BLAST Hit	No BLAST Hit	-
											g22311	T2T_CAST_EiJ#2#chr8	114308678	114309757	1080	3	267	ENSMUSP00000058567	Ces2c	esterase(PC00097)
											g22313	T2T_CAST_EiJ#2#chr8	114382161	114390441	8281	12	1686	ENSMUSP00000058567	Ces2c	esterase(PC00097)
											g22580	T2T_CAST_EiJ#2#chr8	133911941	133921936	9996	3	252	No BLAST Hit	No BLAST Hit	-
											g22628	T2T_CAST_EiJ#2#chr9	1994009	1997755	3747	8	1092	ENSMUSP00000067261	Sfi1	-
											g22730	T2T_CAST_EiJ#2#chr9	26553288	26555075	1788	3	3507	No BLAST Hit	No BLAST Hit	-
											g22733	T2T_CAST_EiJ#2#chr9	27644542	27645405	864	3	1647	ENSMUSP00000090891	Npm1	chaperone(PC00072)
											g22832	T2T_CAST_EiJ#2#chr9	32815860	32818992	3133	3	1221	ENSMUSP00000089089	Zfp872	C2H2 zinc finger transcription factor(PC00248)
											g23012	T2T_CAST_EiJ#2#chr9	52015651	52081557	65907	6	537	No BLAST Hit	No BLAST Hit	-
											g23025	T2T_CAST_EiJ#2#chr9	53898258	53912853	14596	3	411	No BLAST Hit	No BLAST Hit	-
											g23103	T2T_CAST_EiJ#2#chr9	59034722	59048121	13400	5	1707	ENSMUSP00000091375	Nxpe4	-
											g23389	T2T_CAST_EiJ#2#chr9	85890914	85903316	12403	7	894	ENSMUSP00000046905	Leo1	DNA-directed RNA polymerase(PC00019)
											g23404	T2T_CAST_EiJ#2#chr9	87773691	87794047	20357	3	228	No BLAST Hit	No BLAST Hit	-
											g23451	T2T_CAST_EiJ#2#chr9	95194806	95196728	1923	3	3753	No BLAST Hit	No BLAST Hit	-
											g23626	T2T_CAST_EiJ#2#chr9	117345178	117345737	560	3	627	ENSMUSP00000082195	Iqcf1	-
											g23761	T2T_CAST_EiJ#2#chr9	123994767	124007013	12247	3	390	No BLAST Hit	No BLAST Hit	-
											g23769	T2T_CAST_EiJ#2#chr9	124849767	124865913	16147	11	669	No BLAST Hit	No BLAST Hit	-
											g23850	T2T_CAST_EiJ#2#chr9	132539314	132546798	7485	8	609	ENSMUSP00000083661	Zfp92	C2H2 zinc finger transcription factor(PC00248)
											g23887	T2T_CAST_EiJ#2#chr9	135060473	135075024	14552	4	2610	ENSMUSP00000119262	Gm14295	C2H2 zinc finger transcription factor(PC00248)

## Sheet: ST9
ST9: Liftoff annotation genes that have an increased copy number in the T2T genomes compared to GRCm39
C57BL/6J								CAST/EiJ
Ensembl Gene ID	Gene Name	# of Extra Copies	Mean Gene Length	Mean Exon Count	Mean CDS Length	PANTHER Protein Class		Ensembl Gene ID	Gene Name	# of Extra Copies	Mean Gene Length	Mean Exon Count	Mean CDS Length	PANTHER Protein Class		Gene Name	C57BL/6J Extra Copies	CAST/EiJ Extra Copies	Difference (CAST/EiJ - C57BL/6J)
ENSMUSG00000075046	Duxf3	25	2024.96	1	2024.96	homeodomain transcription factor		ENSMUSG00000074449	Potefam3a	34	25552.3	10	1053	kinase inhibitor		Potefam3a	13	34	+21
ENSMUSG00000118607	Gm7592	14	891	1	891	G-protein coupled receptor		ENSMUSG00000099545	Gm13276	28	549	1	549	interferon superfamily		Sfi1	12	25	+13
ENSMUSG00000074449	Potefam3a	13	25868.2	10	1052.92	kinase inhibitor		ENSMUSG00000023764	Sfi1	25	61750	235	20936.2	-		Sp140l1	4	16	+12
ENSMUSG00000023764	Sfi1	12	61619.1	235	20899.8	-		ENSMUSG00000095770	Spin2j	25	777.96	1	710.96	chromatin/chromatin-binding, or -regulatory protein		Gm15433	6	17	+11
ENSMUSG00000078664	Sprr2a1	6	6114.43	2	252	-		ENSMUSG00000058537	AW822073	24	1958.96	2	2513.92	homeodomain transcription factor		Gm52955	2	12	+10
ENSMUSG00000118590	Gm15433	6	5573.5	2	891	G-protein coupled receptor		ENSMUSG00000075046	Duxf3	22	2024.79	1	2024.79	homeodomain transcription factor		1700001F09Rik	2	8	+6
ENSMUSG00000070034	Sp110	6	24593.5	26	1338	-		ENSMUSG00000118590	Gm15433	17	5585.88	2	890.71	G-protein coupled receptor		Obox3	1	7	+6
ENSMUSG00000089960	Ugt1a1	6	7029.17	5	1606.5	glycosyltransferase		ENSMUSG00000089844	Sp140l1	16	31215	19	1651	-		Gm10354	2	7	+5
ENSMUSG00000079424	Pramel47	5	39427.1	4	1425.4	-		ENSMUSG00000118607	Gm7592	13	890.38	1	890.38	G-protein coupled receptor		Gm8126	2	6	+4
ENSMUSG00000089901	Gm8113	5	8026.78	2	1763.96	-		ENSMUSG00000091792	Gm3573	13	5445.92	5	555.08	-		Duxf3	25	22	-3
ENSMUSG00000099762	Gm21149	5	4810.8	5	768.6	-		ENSMUSG00000118591	Gm52955	12	889.75	1	889.75	G-protein coupled receptor		Gm8113	5	7	+2
ENSMUSG00000089844	Sp140l1	4	32012.8	19	1651	-		ENSMUSG00000063905	Zfp1000	8	171	1	171	-		Gm7592	14	13	-1
ENSMUSG00000092166	Pramel45	4	4457.33	8	2043	-		ENSMUSG00000096468	Gm16405	8	17340.9	11	936	-		Gm8229	1	2	+1
ENSMUSG00000094784	Gm8122	4	5376.57	5	641	-		ENSMUSG00000095384	1700001F09Rik	8	5419.75	5	555	-		Chil3	1	1	0
ENSMUSG00000045699	Gm21411	4	18954.2	4	1120	C2H2 zinc finger transcription factor		ENSMUSG00000091494	Gm3269	8	8751.25	5	792.5	-		Chil4	1	1	0
ENSMUSG00000095503	Pramel43	3	4277	4	1446.2	-		ENSMUSG00000112931	Gm4303	8	913.3	1	864.3	RNA metabolism protein		Gm17175	1	1	0
ENSMUSG00000095718	Pramel40	3	4589	4	1446	-		ENSMUSG00000091122	Gm8247	7	5344.34	5	635.93	-		Ifit3	1	1	0
ENSMUSG00000066007	Zfp600	3	36708.7	15	5168	C2H2 zinc finger transcription factor		ENSMUSG00000089901	Gm8113	7	8055.32	2	1763.52	-		Potefam3c	1	1	0
ENSMUSG00000068893	Sprr2a2	3	40491.7	4	504	-		ENSMUSG00000096901	Gm3029	7	8434.57	5	615	-		Pramel33	1	1	0
ENSMUSG00000096770	Amy2a4	3	11599	10	1527	amylase		ENSMUSG00000066772	Obox3	7	12150	25	4690.09	homeodomain transcription factor		Pramel34	1	1	0
ENSMUSG00000070605	Zfp992	3	21284.3	4	1722	C2H2 zinc finger transcription factor		ENSMUSG00000095029	Anxa2r2	7	953	1	573	transmembrane signal receptor		Pramel41	1	1	0
ENSMUSG00000096139	Pramel50	2	4390.33	4	1446	-		ENSMUSG00000091101	Gm4302	7	923	1	872	RNA metabolism protein		Pramel42	1	1	0
ENSMUSG00000071311	Gpr31b	2	1282	1	959	G-protein coupled receptor		ENSMUSG00000095546	Gm10230	7	22733.6	17	1276.86	-		Pramel53	1	1	0
ENSMUSG00000060738	Prl7c1	2	7312.75	6	758.75	peptide hormone		ENSMUSG00000072188	Gm10354	7	4823	5	771	-		Pramel55	1	1	0
ENSMUSG00000094195	Pramel44	2	4535.33	4	1447.33	-		ENSMUSG00000090634	Gm8126	6	8124.67	5	597	-		Sp140	1	1	0
ENSMUSG00000090634	Gm8126	2	8150.5	5	597	-		ENSMUSG00000091756	Gm3095	6	13625.3	6	683.9	-		Vmn1r3	1	1	0
ENSMUSG00000072188	Gm10354	2	4822.5	5	771	-		ENSMUSG00000095677	Dynlt1f	6	9284	5	342	microtubule or microtubule-binding cytoskeletal protein		Zfp936	1	1	0
ENSMUSG00000114582	3110040M04Rik	2	1674	1	903	-		ENSMUSG00000090440	1700049E17Rik2	6	9374.17	9	1089	-		Zfp979	1	1	0
ENSMUSG00000095384	1700001F09Rik	2	5432.5	5	555	-		ENSMUSG00000094925	Gm5798	6	8169.83	5	597	-		Zfp982	1	1	0
ENSMUSG00000053742	Gm5114	2	5869.33	3	2578.22	-		ENSMUSG00000095056	Gm3159	6	8765.17	10	1418.17	-		Zfp985	1	1	0
ENSMUSG00000095996	Pramel60	2	12341.5	4	1446	-		ENSMUSG00000000579	Dynlt1c	5	8144.2	5	342	microtubule or microtubule-binding cytoskeletal protein		Zfp986	1	1	0
ENSMUSG00000056457	Prl2c3	2	9256	14	1552	peptide hormone		ENSMUSG00000095293	Gm10058	5	24190.8	17	1278	-		Zfp997	1	1	0
ENSMUSG00000095954	Pramel56	2	19966	7	2016	-		ENSMUSG00000078869	Zfp1010	5	10405.2	4	1146.6	C2H2 zinc finger transcription factor
ENSMUSG00000096230	Pramel36	2	4279	4	1446	-		ENSMUSG00000074417	Pira12	5	7515.83	10	2044	immunoglobulin receptor superfamily
ENSMUSG00000098947	V1rg10	2	1011	1	921	-		ENSMUSG00000094601	Spin2h	5	1678.8	3	1422.4	chromatin/chromatin-binding, or -regulatory protein
ENSMUSG00000118591	Gm52955	2	891	1	891	G-protein coupled receptor		ENSMUSG00000094196	Magea3	5	963	1	963	scaffold/adaptor protein
ENSMUSG00000078673	Mup19	2	3955.5	12	1107	transfer/carrier protein		ENSMUSG00000110469	Gapdhrt2	4	1252.69	1	1001.4	dehydrogenase
ENSMUSG00000090713	Gm8127	2	5522	5	636	-		ENSMUSG00000096629	Gm3383	4	17410.2	6	618	-
ENSMUSG00000073457	Smok2b	2	6929.5	4	2910	non-receptor serine/threonine protein kinase		ENSMUSG00000044783	Hjurp	4	13943.5	20	4281	-
ENSMUSG00000073119	Speer4a	2	6678.5	5	801.5	-		ENSMUSG00000118459	Btbd35f1	4	1907	1	1496	-
ENSMUSG00000073458	Smok2a	2	6470.5	6	2970	-		ENSMUSG00000095101	Gm13285	4	1462	1	549	interferon superfamily
ENSMUSG00000079722	Ttll2	1	1812.33	2	1623.33	microtubule or microtubule-binding cytoskeletal protein		ENSMUSG00000096265	Potefam3e	4	24197	10	1053	-
ENSMUSG00000094590	Gm3629	1	40684	4	384	-		ENSMUSG00000089960	Ugt1a1	4	7032	5	1607	glycosyltransferase
ENSMUSG00000090379	Gm8229	1	5397.33	5	636.33	-		ENSMUSG00000095362	Gm14325	3	10019.3	10	3204	C2H2 zinc finger transcription factor
ENSMUSG00000090716	Gm3371	1	8171.67	5	788.33	-		ENSMUSG00000099762	Gm21149	3	4817.67	5	769	-
ENSMUSG00000066772	Obox3	1	11940.8	25	4695	homeodomain transcription factor		ENSMUSG00000096470	Gm9603	3	8319	5	813.4	-
ENSMUSG00000074369	Obox2	1	9823.5	17	1826	homeodomain transcription factor		ENSMUSG00000070031	Sp140	3	53741	39	2764.67	-
ENSMUSG00000095294	Potefam3b	1	29970	10	1046	kinase inhibitor		ENSMUSG00000089951	Zfp968-ps	3	12553	19	1126.33	-
ENSMUSG00000063245	Zfp993	1	48617	9	1327	C2H2 zinc finger transcription factor		ENSMUSG00000070034	Sp110	3	27644	26	1338	-
ENSMUSG00000060565	Gm5591	1	10056.5	3	2568	-		ENSMUSG00000066009	Zfp987	3	29066.7	10	2221	C2H2 zinc finger transcription factor
ENSMUSG00000095909	Zfp997	1	10614.5	7	1968	-		ENSMUSG00000100838	Gm29094	3	15123.3	2	664	-
ENSMUSG00000051940	5031410I06Rik	1	6680	5	804	-		ENSMUSG00000095557	Gm3415	3	2769.67	11	1864	-
ENSMUSG00000040809	Chil3	1	20019	13	1371	glycosidase		ENSMUSG00000121585	Gm38423	3	4046.33	6	1083	-
ENSMUSG00000063779	Chil4	1	18008	11	1209	glycosidase		ENSMUSG00000096732	Gm8897	3	4808	8	1065	-
ENSMUSG00000095975	Cphx1	1	18057	7	549	homeodomain transcription factor		ENSMUSG00000072259	Gm5592	2	130036	6	5154	-
ENSMUSG00000094125	Cwc22rt1	1	2493	3	3225	RNA processing factor		ENSMUSG00000090379	Gm8229	2	5469.75	5	630.5	-
ENSMUSG00000075551	Cyp3a41a	1	26085	13	1515	oxygenase		ENSMUSG00000094784	Gm8122	2	5420.42	5	640.83	-
ENSMUSG00000048502	Duxbl1	1	11395	27	2457	homeodomain transcription factor		ENSMUSG00000090364	Gm3043	2	9338.5	5	657	-
ENSMUSG00000079029	Eif1ad7	1	3861	2	435	translation initiation factor		ENSMUSG00000118640	Gm7582	2	891	1	891	G-protein coupled receptor
ENSMUSG00000072605	Gm10376	1	5428	5	555	-		ENSMUSG00000095294	Potefam3b	2	26032.3	10	1053	kinase inhibitor
ENSMUSG00000091897	Gm17019	1	4046	5	768	-		ENSMUSG00000059690	1700020N15Rik	2	597.5	2	338	-
ENSMUSG00000091142	Gm17175	1	5316	5	540	-		ENSMUSG00000095912	Gm3317	2	4695.67	4	519	-
ENSMUSG00000091049	Gm1979	1	5827	9	1470	-		ENSMUSG00000096097	H2al1c	2	318	1	318	chromatin/chromatin-binding, or -regulatory protein
ENSMUSG00000096878	Gm21083	1	4218	5	760	-		ENSMUSG00000093805	Gal3st2b	2	23909	8	2376	transferase
ENSMUSG00000094811	Gm21103	1	8459	10	1419	-		ENSMUSG00000089929	Bcl2a1b	2	8591.5	2	519	-
ENSMUSG00000104824	Gm21663	1	6591	5	804	-		ENSMUSG00000099711	Btbd35f21	2	1943	1	1497	ubiquitin-protein ligase
ENSMUSG00000096045	Gm21698	1	6657	9	1470	-		ENSMUSG00000054417	Cyp3a44	2	25142	13	1515	oxygenase
ENSMUSG00000090505	Gm3486	1	5287	5	600	-		ENSMUSG00000095474	Cldn34c2	2	31402.5	2	639	tight junction
ENSMUSG00000092167	Gm3696	1	17416	6	613	-		ENSMUSG00000079710	Dynlt2a2	2	14356.5	5	726	-
ENSMUSG00000094925	Gm5798	1	8230	5	597	-		ENSMUSG00000092244	Esp34	2	6368.5	6	711	-
ENSMUSG00000114943	Gm8947	1	1679	1	906	-		ENSMUSG00000079350	Magea8	2	10097.5	4	963	scaffold/adaptor protein
ENSMUSG00000079339	Ifit1bl1	1	9066	4	2826	defense/immunity protein		ENSMUSG00000023132	Gzma	2	6829.5	11	1557	serine protease
ENSMUSG00000074896	Ifit3	1	5171	2	1212	defense/immunity protein		ENSMUSG00000078902	Gm14443	2	9744.5	4	1959	C2H2 zinc finger transcription factor
ENSMUSG00000078674	Mup18	1	3961	7	546	transfer/carrier protein		ENSMUSG00000045699	Gm21411	2	21048	4	1120	C2H2 zinc finger transcription factor
ENSMUSG00000058523	Mup5	1	3901	7	543	transfer/carrier protein		ENSMUSG00000079566	Spin2d	2	1688.5	2	711	chromatin/chromatin-binding, or -regulatory protein
ENSMUSG00000095304	Plac9	1	15593	12	615	-		ENSMUSG00000066366	Serpina1a	2	9945.5	14	2841	protease inhibitor
ENSMUSG00000107280	Potefam3c	1	25939	10	1053	membrane traffic protein		ENSMUSG00000024033	Rsph1	2	25060.5	26	2553	-
ENSMUSG00000096044	Pramel33	1	64965	10	2892	-		ENSMUSG00000066684	Pilrb1	2	6001	16	1938	immunoglobulin receptor superfamily
ENSMUSG00000070686	Pramel34	1	36632	20	4212	-		ENSMUSG00000067768	Xlr4b	2	8284.5	48	3002	-
ENSMUSG00000074011	Pramel41	1	4540	4	1446	-		ENSMUSG00000072479	Xlr5b	2	13298	25	2017	-
ENSMUSG00000095074	Pramel42	1	20126	7	2016	-		ENSMUSG00000095773	Vmn2r38	2	16758	6	2585	G-protein coupled receptor
ENSMUSG00000072821	Pramel53	1	4544	8	1942	-		ENSMUSG00000079162	Trim43b	2	8228.5	14	2673	ubiquitin-protein ligase
ENSMUSG00000072813	Pramel55	1	28343	4	1446	-		ENSMUSG00000090298	Sult3a2	2	20284.5	13	1764	transferase
ENSMUSG00000101232	Scgb1b15	1	1317	3	282	-		ENSMUSG00000096399	Vmn2r35	1	17367	6	2586.33	G-protein coupled receptor
ENSMUSG00000095788	Sirpb1a	1	45941	15	2917	transmembrane signal receptor		ENSMUSG00000078193	Rpl35rt	1	443.67	1	370.67	ribosomal protein
ENSMUSG00000070031	Sp140	1	51185	39	2792	-		ENSMUSG00000078276	Gm14190	1	153	1	153	-
ENSMUSG00000052469	Tcp10c	1	22667	30	2972	microtubule or microtubule-binding cytoskeletal protein		ENSMUSG00000063245	Zfp993	1	55873.7	9	1327	C2H2 zinc finger transcription factor
ENSMUSG00000072676	Tmem254	1	4373	12	957	-		ENSMUSG00000060256	Tdpoz4	1	1113	1	1113	ubiquitin-protein ligase
ENSMUSG00000115466	Vmn1r3	1	1011	1	921	transmembrane signal receptor		ENSMUSG00000074369	Obox2	1	9846	17	1824	homeodomain transcription factor
ENSMUSG00000064194	Zfp936	1	77792	16	3382	C2H2 zinc finger transcription factor		ENSMUSG00000058005	Tdpoz3	1	1096	1	1096	ubiquitin-protein ligase
ENSMUSG00000066000	Zfp979	1	34803	17	2788	C2H2 zinc finger transcription factor		ENSMUSG00000057021	Vmn2r129	1	8421	14	4137	G-protein coupled receptor
ENSMUSG00000078496	Zfp982	1	21051	7	2214	C2H2 zinc finger transcription factor		ENSMUSG00000044248	Vmn1r45	1	8967.5	22	6216	transmembrane signal receptor
ENSMUSG00000065999	Zfp985	1	31520	16	2275	C2H2 zinc finger transcription factor		ENSMUSG00000090864	Vmn2r40	1	25612.5	6	2584.5	G-protein coupled receptor
ENSMUSG00000078500	Zfp986	1	31302	5	1267	-		ENSMUSG00000095909	Zfp997	1	10578	7	1925	-
								ENSMUSG00000121526		1	11130	1	11130
								ENSMUSG00000032894	1700031F05Rik	1	7306	15	1158	-
								ENSMUSG00000057805	1700084M14Rik	1	699	2	234	-
								ENSMUSG00000079593	4933416I08Rik	1	21566	10	1570	-
								ENSMUSG00000016327	Atp1b4	1	20555	16	2130	primary active transporter
								ENSMUSG00000090164	BC035044	1	32816	5	716	-
								ENSMUSG00000017146	Brca1	1	63443	41	6435	ubiquitin-protein ligase
								ENSMUSG00000094558	Btbd35f11	1	1961	1	1497	ubiquitin-protein ligase
								ENSMUSG00000118431	Btbd35f25	1	1701	1	1497	ubiquitin-protein ligase
								ENSMUSG00000118409	Btbd35f5	1	1907	1	1496	ubiquitin-protein ligase
								ENSMUSG00000096915	Btbd35f6	1	1497	1	1497	ubiquitin-protein ligase
								ENSMUSG00000085486	Ccdc200	1	5672	7	969	-
								ENSMUSG00000078520	Cela3a	1	8036	8	852	serine protease
								ENSMUSG00000040809	Chil3	1	20003	13	1371	glycosidase
								ENSMUSG00000063779	Chil4	1	18009	11	1209	glycosidase
								ENSMUSG00000024365	Cyp21a1	1	3148	13	1465	-
								ENSMUSG00000025004	Cyp2c40	1	45974	36	3897	oxygenase
								ENSMUSG00000096445	Dcpp1	1	2002	4	516	-
								ENSMUSG00000074444	Defa30	1	949	2	282	antimicrobial response protein
								ENSMUSG00000095799	Eif1ad10	1	3970	2	435	translation initiation factor
								ENSMUSG00000093847	Eif1ad15	1	3889	2	435	translation initiation factor
								ENSMUSG00000094973	Eif4a3l1	1	2437	5	3270	RNA helicase
								ENSMUSG00000116895	Ermardl1	1	12490	20	1926	-
								ENSMUSG00000116953	Ermardl2	1	13043	12	1317	-
								ENSMUSG00000081443	Fam236d	1	680	3	219	-
								ENSMUSG00000072249	Fthl17f	1	848	1	531	storage protein
								ENSMUSG00000074619	Fundc2b	1	2347	1	555	-
								ENSMUSG00000024026	Glo1	1	42381	53	3192	lyase
								ENSMUSG00000063277	Gm10128	1	7614	5	618	-
								ENSMUSG00000072739	Gm10408	1	10031	5	657	-
								ENSMUSG00000072923	Gm10439	1	45910	7	1302	-
								ENSMUSG00000073257	Gm10488	1	27643	9	636	-
								ENSMUSG00000078868	Gm14412	1	9811	4	1581	C2H2 zinc finger transcription factor
								ENSMUSG00000079522	Gm14744	1	5294	7	522	translation initiation factor
								ENSMUSG00000090015	Gm15446	1	20357	24	6204	C2H2 zinc finger transcription factor
								ENSMUSG00000094714	Gm16430	1	16904	11	936	-
								ENSMUSG00000091142	Gm17175	1	5342	5	540	-
								ENSMUSG00000083628	Gm2030	1	23081	9	639	-
								ENSMUSG00000041505	Gm3402	1	2755	16	2853	-
								ENSMUSG00000096685	Gm3642	1	8367	5	803	-
								ENSMUSG00000114212	Gm47985	1	1715	1	903	-
								ENSMUSG00000116672	Gm49630	1	19967	5	495	-
								ENSMUSG00000116563	Gm56451	1	180	1	180	-
								ENSMUSG00000068879	Gm5773	1	1143	1	1095	ubiquitin-protein ligase
								ENSMUSG00000071726	Gm5941	1	733	2	354	-
								ENSMUSG00000033219	Gm9758	1	4783	5	768	-
								ENSMUSG00000073411	H2-D1	1	4772	15	2232	-
								ENSMUSG00000054128	H2-T3	1	4706	41	4810	-
								ENSMUSG00000100200	H2al1m	1	535	1	318	chromatin/chromatin-binding, or -regulatory protein
								ENSMUSG00000074896	Ifit3	1	5198	2	1212	defense/immunity protein
								ENSMUSG00000067750	Khdc1a	1	2555	3	501	-
								ENSMUSG00000053797	Krt16	1	3759	8	1389	intermediate filament
								ENSMUSG00000096644	Magea1	1	1104	1	963	scaffold/adaptor protein
								ENSMUSG00000094861	Mageb6b1	1	1035	1	1035	scaffold/adaptor protein
								ENSMUSG00000096530	Msantd5f7	1	4048	10	1782	-
								ENSMUSG00000017119	Nbr1	1	29242	213	25526	-
								ENSMUSG00000066861	Oas1g	1	11670	14	1807	nucleotidyltransferase
								ENSMUSG00000062987	Or2d2b	1	6615	3	1896	transmembrane signal receptor
								ENSMUSG00000095706	Or5ac25	1	2807	8	2460	-
								ENSMUSG00000095484	Or5b121	1	3375	13	3908	transmembrane signal receptor
								ENSMUSG00000059134	Or6c70	1	8402	7	2799	-
								ENSMUSG00000095525	Or7g12	1	939	1	939	transmembrane signal receptor
								ENSMUSG00000044703	Phf11a	1	25880	8	882	DNA metabolism protein
								ENSMUSG00000081665	Pira1	1	8217	10	2043	-
								ENSMUSG00000074419	Pira13	1	8892	34	7291	immunoglobulin receptor superfamily
								ENSMUSG00000107280	Potefam3c	1	25535	10	1053	membrane traffic protein
								ENSMUSG00000078512	Pramel11	1	5500	4	1424	-
								ENSMUSG00000070617	Pramel23	1	6269	4	1367	-
								ENSMUSG00000046435	Pramel24	1	9775	4	1425	-
								ENSMUSG00000066031	Pramel25	1	6216	14	2477	-
								ENSMUSG00000059218	Pramel26	1	6908	9	2424	-
								ENSMUSG00000036749	Pramel5	1	9812	10	1503	-
								ENSMUSG00000066027	Pramel51	1	6488	25	4287	-
								ENSMUSG00000070796	Psg21	1	9975	13	2556	immunoglobulin receptor superfamily
								ENSMUSG00000095698	Rhox2d	1	4195	4	576	homeodomain transcription factor
								ENSMUSG00000095741	Rhox2f	1	4769	6	850	homeodomain transcription factor
								ENSMUSG00000095601	Rhox3a2	1	4675	15	2142	homeodomain transcription factor
								ENSMUSG00000079636	Rhox3c	1	15408	16	2142	homeodomain transcription factor
								ENSMUSG00000059626	Rhox3e	1	9837	16	2140	homeodomain transcription factor
								ENSMUSG00000047222	Rnase2a	1	853	2	468	endoribonuclease
								ENSMUSG00000048185	Rnf7l	1	428	1	342	ubiquitin-protein ligase
								ENSMUSG00000091175	S100a7l2	1	2672	3	276	-
								ENSMUSG00000074115	Saa1	1	2492	4	369	calmodulin-related
								ENSMUSG00000072888	Samt2	1	4129	3	741	tight junction
								ENSMUSG00000101401	Scgb1b18	1	1301	3	282	-
								ENSMUSG00000043298	Smco3	1	5376	7	2034	-
								ENSMUSG00000073457	Smok2b	1	6945	4	2910	non-receptor serine/threonine protein kinase
								ENSMUSG00000096645	Spin2e	1	1857	4	1062	chromatin/chromatin-binding, or -regulatory protein
								ENSMUSG00000095754	Spin2f	1	1852	4	1062	chromatin/chromatin-binding, or -regulatory protein
								ENSMUSG00000023165	Ssxb2	1	7369	13	774	transcription cofactor
								ENSMUSG00000095569	Taar7d	1	1078	1	1078	G-protein coupled receptor
								ENSMUSG00000034947	Tmem106a	1	9537	40	2555	-
								ENSMUSG00000089996	Tmsb15b2	1	2856	3	138	actin or actin-binding cytoskeletal protein
								ENSMUSG00000067399	Trim43c	1	8482	14	2679	ubiquitin-protein ligase
								ENSMUSG00000056133	Unc93a2	1	23194	15	1909	membrane-bound signaling molecule
								ENSMUSG00000115021	Vmn1r173	1	10300	5	2826	transmembrane signal receptor
								ENSMUSG00000115466	Vmn1r3	1	1011	1	921	transmembrane signal receptor
								ENSMUSG00000061653	Vmn1r46	1	17447	13	3720	transmembrane signal receptor
								ENSMUSG00000060724	Vmn1r47	1	11314	12	3732	-
								ENSMUSG00000057592	Vmn1r48	1	914	1	914	transmembrane signal receptor
								ENSMUSG00000095932	Vmn1r49	1	6623	5	2799	transmembrane signal receptor
								ENSMUSG00000094553	Vmn1r50	1	7625	6	2799	transmembrane signal receptor
								ENSMUSG00000062818	Vmn1r51	1	9648	25	8910	-
								ENSMUSG00000117744	Vmn1r59	1	6560	7	933	transmembrane signal receptor
								ENSMUSG00000093696	Vmn1r7	1	1218	1	934	transmembrane signal receptor
								ENSMUSG00000066828	Vmn2r37	1	18167	6	2409	G-protein coupled receptor
								ENSMUSG00000094098	Vmn2r44	1	17211	6	2586	G-protein coupled receptor
								ENSMUSG00000068999	Vmn2r5	1	21384	6	2736	G-protein coupled receptor
								ENSMUSG00000055515	Vmn2r81	1	42027	6	2598	G-protein coupled receptor
								ENSMUSG00000069792	Wfdc17	1	2277	3	231	protease inhibitor
								ENSMUSG00000078861	Zfp931	1	10789	10	1233	C2H2 zinc finger transcription factor
								ENSMUSG00000078497	Zfp978	1	33209	10	1297	C2H2 zinc finger transcription factor

## Sheet: ST10
ST10: Amount (bp) of major and minor satellite in the T2T genomes per chromosome
C57BL/6J				CAST/EiJ
Chromosome	Major satellite	Minor satellite		Chromsome	Major satellite	Minor satellite
1	8468751	795326		1	19132786	1627494
2	11575150	2286074		2	15921898	1627494
3	16139503	730236		3	12773723	511889
4	14786918	1717		4	1151610	531601
5	5890016	867543		5	10670021	596759
6	10464542	591202		6	11569514	850588
7	13524656	0		7	4062544	1034396
8	3789817	754808		8	5134388	506866
9	17936247	668988		9	11980801	1408833
10	8477899	770087		10	5699272	822229
11	12711514	604600		11	8705456	1044843
12	3937111	776936		12	10554850	802059
13	10202377	681801		13	17674788	560500
14	5226468	808354		14	11005016	668082
15	14580623	714119		15	12225769	859934
16	8945564	698729		16	34763830	1022419
17	21527490	680465		17	14962344	1208867
18	4958506	0		18	3326685	532036
19	7644982	643811		19	12398622	297928
				X	10212406	1022377
Total	200788134	13074796
				Total (autosomes)	223713917	16514817
				Total (incl. chrX)	233926323	17537194

[truncated: 11 more sheets: ST11, ST12, ST13, ST14, ST15, ST16, ST17, ST18, ST19, ST20, ST21]
